# Supplementary material for: Research on Biodiversity and Climate Change at a Distance: Collaboration Networks between Europe and Latin America and the Caribbean
Source: PLoS One. 2016 Jun 15;11(6):e0157441. doi: 10.1371/journal.pone.0157441 (PMC4909221; doi:10.1371/journal.pone.0157441)
Supplement: S1 Table — (TXT) [file pone.0157441.s001.txt]

Unit Doc	Title	Source	Language	Author keywords	Keywords plus	Funding	Funding text	Publisher	Publishing year	Web of science category	Subject category	Unique article identifier		Co-author countries	Leading author country
1	Representation of Ecosystem Services by Terrestrial Protected Areas: Chile as a Case Study	PLOS ONE	English		CONSERVATION STRATEGIES; CLIMATE-CHANGE; BIODIVERSITY; PRIORITIES; SYSTEM; CHALLENGES; FRAMEWORK; HISTORY; TARGETS; REGION	"Chilean studentship under the Becas Chile program of the Comision Nacional de Investigacion Cientifica y Teconologica, Gobierno de Chile (CONICYT);  [ICM P05-002];  [PFB-23]"	"This work has been funded by APD's studentship, which is a Chilean studentship under the Becas Chile program of the Comision Nacional de Investigacion Cientifica y Teconologica, Gobierno de Chile (CONICYT). PAM acknowledges support from grants ICM P05-002 and PFB-23. The funders had no role in study design, data collection and analysis, decision to publish, or preparation of the manuscript."	PUBLIC LIBRARY SCIENCE	2013	Multidisciplinary Sciences	Science & Technology - Other Topics	WOS:000328745100047		Chile; UK; USA	UK
2	Overview of the Large-Scale Biosphere-Atmosphere Experiment in Amazonia Data Model Intercomparison Project (LBA-DMIP)	AGRICULTURAL AND FOREST METEOROLOGY	English	"Land surface modeling; Energy, water and carbon budget; Amazonia; Model intercomparison"	GENERAL-CIRCULATION MODEL; SURFACE PARAMETERIZATION SIB2; CARBON-CYCLE FEEDBACKS; TRANSFER SCHEME LSX; LAND-SURFACE; STOMATAL CONDUCTANCE; TERRESTRIAL CARBON; GLOBAL CLIMATE; VEGETATION DYNAMICS; ECOSYSTEM MODEL	NASA [NNX09AL52G]	"Financial support comes from NASA Terrestrial Ecology Program Grant NNX09AL52G. Research contributed by J.B. Fisher was carried out at the Jet Propulsion Laboratory, California Institute of Technology, under a contract with NASA. We thank the various individuals and modeling groups from Brazil, United States, Canada, Netherlands, England, Japan, Spain among other countries that, with limited or no funding sources, kindly devoted their time and efforts to the success of this project. We also thank the LBA scientists who obtained observations in the field including the Principal Investigators for the tower sites referenced as follows."	ELSEVIER SCIENCE BV	2013	Agronomy; Forestry; Meteorology & Atmospheric Sciences	Agriculture; Forestry; Meteorology & Atmospheric Sciences	WOS:000327000200012		Australia; Belgium; Brazil; Canada; France; Japan; Netherlands; Peoples R China; Spain; UK; USA	Brazil
3	Large-scale patterns in morphological diversity and species assemblages in Neotropical Triatominae (Heteroptera: Reduviidae)	MEMORIAS DO INSTITUTO OSWALDO CRUZ	English	kissing bugs; morphology; species richness; environmental filtering; assembly rules; functional diversity	FUNCTIONAL DIVERSITY; SPATIAL-PATTERNS; LATITUDINAL GRADIENT; GEOGRAPHICAL ECOLOGY; ELEVATIONAL GRADIENT; MODEL SELECTION; BODY-SIZE; RICHNESS; BIOGEOGRAPHY; HEMIPTERA	ANPCyT [PICT 2008-0035]; ANR [ANR-08-MIE-007]; CNRS/UMR [5558]; Universite Claude Bernard Lyon 1; CONICET [PIP 2010-2012 IU 0089]; UNCOMA	"Financial support: ANPCyT (PICT 2008-0035), ANR (ANR-08-MIE-007), CNRS/UMR (5558), Universite Claude Bernard Lyon 1, CONICET (PIP 2010-2012 IU 0089), UNCOMA"	FUNDACO OSWALDO CRUZ	2013	Parasitology; Tropical Medicine	Parasitology; Tropical Medicine	WOS:000330037300007		Argentina; France	Argentina
4	Sustainability and climate variability in low-input peasant maize systems in the central Mexican highlands	AGRICULTURE ECOSYSTEMS & ENVIRONMENT	English	Sustainability; Indicators; Family agriculture; Drought; Frost	FARMING SYSTEMS; LATIN-AMERICA; AGRICULTURE; MANAGEMENT; AGROECOSYSTEMS; SMALLHOLDER; DIVERSITY; MICHOACAN; IMPACT	"Consejo Nacional de Ciencia y Tecnologia, SEMARNAT-CONACYT [2008-0107918]"	"We thank the Consejo Nacional de Ciencia y Tecnologia for sectorial funds provided by SEMARNAT-CONACYT 2008-0107918 and to Sociedad Cientifica Latinoamericana de Agroecologia (SOCLA), Fundacion CENSA and the Fundacion CSFUND under the project ""Identifying and understanding climate change in resilient peasant farming systems of Latin America: disseminating principles of resilience among small farmers of the region"". We also thank Ivan Franch (CIGA) for technical support."	ELSEVIER SCIENCE BV	2013	"Agriculture, Multidisciplinary; Ecology; Environmental Sciences"	Agriculture; Environmental Sciences & Ecology	WOS:000329553200022		Mexico; Spain	Spain
5	The origin and dispersal pathway of the spotted sea hare Aplysia dactylomela (Mollusca: Opisthobranchia) in the Mediterranean Sea	AQUATIC INVASIONS	English	Aplysiidae; Atlantic Ocean; population genetics; haplotype network	CLIMATE-CHANGE; ADRIATIC SEA; MARINE; GASTROPODA; RECORDS; BIODIVERSITY; INVASIONS; GENETICS; PACIFIC; PATTERN	"California State Polytechnic University through the Research, Scholarship, and Creative Activities Program (RSCA); Provost's Teacher-Scholar Program"	"We are indebted to Philibert Bidgrain, Christophe Cadet, Giuseppe Colamonaco, Carlo Cunha, Anne DuPont, Jessica Goodheart, Panayiotis Ovalis, Walter Renda, Tom Turk, and Nathalie Yonow (in alphabetical order) for providing specimens and/or information. Three anonymous reviewers made constructive comments that greatly improved the manuscript. This research project was supported by the California State Polytechnic University through the Research, Scholarship, and Creative Activities Program (RSCA) and a scholarship from the Provost's Teacher-Scholar Program. This is a CEIMAR 38 journal publication."	REGIONAL EURO-ASIAN BIOLOGICAL INVASIONS CENTRE-REABIC	2013	Ecology; Marine & Freshwater Biology	Environmental Sciences & Ecology; Marine & Freshwater Biology	WOS:000329280000006		Greece; Israel; Italy; Malta; Spain; Turkey; USA; Venezuela	USA
6	Development of a cost-effective diversity-maximising decision-support tool for in situ crop genetic resources conservation: The case of cacao	ECOLOGICAL ECONOMICS	English	Plant genetic resources; Cost-effective prioritisation; Weitzman diversity; Locally common alleles; Risk measures; Climate change	SUBDIVIDED POPULATIONS; CATTLE BREEDS; ALLELIC RICHNESS; MARKERS; PLANT; DIFFERENTIATION; ALLOCATION; PRIORITIES; DISTANCES; EROSION	"Bioversity International's (CGIAR) Vavilov-Frankel Fellowship scheme (VFF); CGIAR Forest, Agroforestry and Tree Research program"	"This publication and associated research was made possible through project funding associated with Bioversity International's (CGIAR) Vavilov-Frankel Fellowship scheme (VFF). Maarten van Zonneveld is also grateful to the CGIAR Forest, Agroforestry and Tree Research program for financial support. We are also grateful to cacao expert Dapeng Zhang at the USDA Agricultural Research Service, Sustainable Perennial Crops Lab for comments on an earlier version of the paper."	ELSEVIER SCIENCE BV	2013	Ecology; Economics; Environmental Sciences; Environmental Studies	Environmental Sciences & Ecology; Business & Economics	WOS:000328712600015		Colombia; Denmark; Germany; Italy	Italy
7	Drastic changes in aquatic bacterial populations from the Cuatro Cienegas Basin (Mexico) in response to long-term environmental stress	ANTONIE VAN LEEUWENHOEK INTERNATIONAL JOURNAL OF GENERAL AND MOLECULAR MICROBIOLOGY	English	Bacterial diversity; UV radiation; Temperature; 16S rRNA clone library; Mesocosms	FRESH-WATER BACTERIA; 2 MICROBIAL MATS; COMMUNITY COMPOSITION; UV-RADIATION; INTERMEDIATE DISTURBANCE; COMPARATIVE METAGENOMICS; SOLAR-RADIATION; CLIMATE-CHANGE; MODEL SYSTEMS; DIVERSITY	SEP-CONACyT [50705]; SEMARNAT [0023459]; WWF-Alianza Carlos Slim [OL039]; CSIC (Spain); CONACyT (Mexico); CBTA22	"This work was supported by SEP-CONACyT 50705, SEMARNAT 0023459, and WWF-Alianza Carlos Slim OL039 Grants. SP had a postdoctoral scholarship from CSIC (Spain) and wrote this article in her academic stay funded by CONACyT (Mexico). We would like to thank R Gonzalez; JA Valdivia; the teachers CH Hernandez and PL Arizpe; the high school students J Almaguer, JR Galvan, RA Benitez, VC Sanchez, JA Banuelos, and JA Luevanos; and A Herrera from the CBTA22 of Cuatro Cienegas and L Espinosa Asuar for technical assistance in the field and laboratory; and E Aguirre for logistic support. We specially thank PRONATURA Noreste for the access to the Pozas Azules ranch, the office of APFF of Cuatro Cienegas for their support, and above all the CBTA22 for providing long-term housing and support for the experiment."	SPRINGER	2013	Microbiology	Microbiology	WOS:000326804000027		Mexico; Spain	Mexico
8	"Molecular phylogenetic reconstructions identify East Asia as the cradle for the evolution of the cosmopolitan genus Myotis (Mammalia, Chiroptera)"	MOLECULAR PHYLOGENETICS AND EVOLUTION	English	Myotis; Vespertilionidae; Lagrange; Molecular dating; Biogeography	CYTOCHROME-B SEQUENCES; BATS CHIROPTERA; DIVERSIFICATION RATES; CRYPTIC DIVERSITY; SPECIES COMPLEX; MIXED MODELS; VESPERTILIONIDAE; MITOCHONDRIAL; SYSTEMATICS; CONSERVATION	Swiss National Funds for Scientific research [3100A0-105588]; Bat Conservation International	"We are deeply indebted to those individuals and institutions who generously donated tissues for genetic analyses. These samples provide the foundation of such broad taxonomic surveys and would not be possible without their help. These individuals are: P. Benda (Natural History Museum, Prague), L.R. Heaney and W. Stanley (Field Museum of Natural History, Chicago, USA), G. Jones (University of Bristol, UK), K. Kawai (Institute of Low Temperature Science, Hokkaido University, Sapporo, Japan), T. Kingston (Boston University, Boston, USA), S. Kruskop and A.V. Borisenko (Zoological Museum of Moscow State University), T.H. Kunz (Boston University, Boston, USA), J. Ma (Beijing, China), V. Matveev (Moscow Lomonosov State University, Russia), late O. von Helversen, and F. Mayer (University of Erlangen, Germany). This research was supported by grants from the Swiss National Funds for Scientific research to M. Ruedi and A. Cibois (3100A0-105588), and from Bat Conservation International to B. Stadelmann. This publication is contribution No. 2013-123 of the Institut des Sciences de l'Evolution de Montpellier (UMR 5554 - CNRS-IRD)."	ACADEMIC PRESS INC ELSEVIER SCIENCE	2013	Biochemistry & Molecular Biology; Evolutionary Biology; Genetics & Heredity	Biochemistry & Molecular Biology; Evolutionary Biology; Genetics & Heredity	WOS:000326417600003		Canada; France; Mexico; Switzerland; Taiwan	Switzerland
9	Patterns and origin of intraspecific functional variability in a tropical alpine species along an altitudinal gradient	PLANT ECOLOGY & DIVERSITY	English	Andes; Azorella aretioides; competition; facilitation; genetic distance; Lasiocephalus ovatus; paramo; plant functional traits; SLA; upward range extension	CLIMATE-CHANGE; CUSHION PLANT; TEMPERATURE RELATIONS; FREEZING TOLERANCE; SNOWMELT GRADIENT; PARAMO PLANTS; EUROPEAN ALPS; GLOBAL CHANGE; RANGE SHIFTS; ECOLOGY	Pontifical Catholic University of Ecuador (Proyecto: Mecanismos de colonizacion de la vegetacion en el super-paramo)	"We warmly thank the constructive suggestions provided by Laszlo Nagy and four anonymous reviewers. Our manuscript is undoubtedly a stronger contribution as a result of their efforts. We also thank Vincent Jung and Vincent Deblauwe, whose comments helped to improve the structure of the manuscript, Juan Carlos Escobar for conducting molecular analyses, Micaela Mafla and Javier Irazabal for contributing to data collection, members of Team Dynadiv for comments on the population genetics section, Lindsay Clark for discussion on the software Polysat, Fabian Moscoso, Soraya Alvarado and Julio Benitez from INIAP for discussions about foliar nutrient concentration, and Vincent Jomelli and Bernard Francou for discussion on glacial dynamics and related topics in the Andean region. This research was supported by a grant from the Pontifical Catholic University of Ecuador (Proyecto: Mecanismos de colonizacion de la vegetacion en el super-paramo)."	TAYLOR & FRANCIS LTD	2013	Plant Sciences	Plant Sciences	WOS:000324904500012		Ecuador; France	Ecuador
10	Coastal urbanization leads to remarkable seaweed species loss and community shifts along the SW Atlantic	MARINE POLLUTION BULLETIN	English	Phycogeographycal regions; South-West Atlantic; Marine biodiversity loss; Urbanization metrics; Macroalgae; Calcareous algae	POLYCYCLIC AROMATIC-HYDROCARBONS; OCEAN ACIDIFICATION; WATER-QUALITY; SOUTHERN BRAZIL; CLIMATE-CHANGE; URBAN RUNOFF; CORAL; REEF; BIODIVERSITY; IMPACTS	Brazilian Coordination for the Improvement of Higher Level Personel (CAPES) [17/2009]; Brazilian Marine Biodiversity Network - SISBIOT-Amar	"This study was funded by the Brazilian Coordination for the Improvement of Higher Level Personel (CAPES), under the project PNADB No. 17/2009. Supplementary financial support was also provided by the Brazilian Marine Biodiversity Network - SISBIOT-Amar. Field and laboratorial work was performed with the valuable assistance of several collaborators from the University of Sao Paulo, the Federal Rural University of Pernambuco, the Federal University of Espirito Santo, and the Federal University of Santa Catarina."	PERGAMON-ELSEVIER SCIENCE LTD	2013	Environmental Sciences; Marine & Freshwater Biology	Environmental Sciences & Ecology; Marine & Freshwater Biology	WOS:000328005800027		Brazil; UK	Brazil
11	Comparative Patterns of Plant Invasions in the Mediterranean Biome	PLOS ONE	English		ALIEN PLANTS; SPECIES RICHNESS; BIOTIC HOMOGENIZATION; NONNATIVE FLORA; SPATIAL SCALES; CLIMATE-CHANGE; RESOURCE-USE; BIODIVERSITY; CALIFORNIA; DIVERSITY	"Spanish Ministerio de Ciencia e Innovacion [CGL2009-7515, CSD2008-00040]; Junta de Andalucia [RNM-4031]; ALARM project (Assessing LArge scale environmental Risks for biodiversity with tested Methods) [GOCE-CT-2003-506675]; Project ICM [P05-002]"	"MV acknowledges financial support by the Spanish Ministerio de Ciencia e Innovacion projects RIXFUTUR (CGL2009-7515) and MONTES (CSD2008-00040) and the Junta de Andalucia project RNM-4031; NF and EU by the ALARM project (Assessing LArge scale environmental Risks for biodiversity with tested Methods; GOCE-CT-2003-506675) to generate the database of Chile. NF acknowledges FONDECYT 3120125, Project ICM P05-002 and PFB-23. The funders had no role in study design, data collection and analysis, decision to publish, or preparation of the manuscript."	PUBLIC LIBRARY SCIENCE	2013	Multidisciplinary Sciences	Science & Technology - Other Topics	WOS:000327143800038		Australia; Chile; Greece; Italy; South Africa; Spain; USA	Greece
12	Can Biospecimen Science Expedite the Ex Situ Conservation of Plants in Megadiverse Countries? A Focus on the Flora of Brazil	CRITICAL REVIEWS IN PLANT SCIENCES	English	biodiversity; genetic resources; germplasm; preservation; sustainability	SWIETENIA-MACROPHYLLA KING; IN-VITRO CONSERVATION; EUTERPE-EDULIS MART.; POPULATION GENETIC-STRUCTURE; SAMPLE PREANALYTICAL CODE; THEOBROMA-CACAO L.; BANANA MUSA SPP.; ATLANTIC FOREST; MATING SYSTEM; MICROSATELLITE MARKERS	"International Foundation for Science (Sweden); British Council (UK); Capes (Ministry of Education, Brazil); CNPq (National Research Council, Brazil)"	"The authors acknowledge the support of the International Foundation for Science (Sweden), The British Council (UK), Capes (Ministry of Education, Brazil) and CNPq (National Research Council, Brazil). The authors are most grateful to Dr Marcos Edel Martinez Montero, Bioplantas Centre, University of Ciego de Avila, Cuba, for his diligent review of their paper. The authors thank Dr Fotini Betsou (Integrated Biobank of Luxemburg for introducing them to the concept of Biospecimen Science. The authors greatly appreciate the encouragement of Dato' Dr Marzalina Mansor (Forest Research Institute of Malaysia) and her kind consideration regarding the application of the Biospecimen Science paradigm for the conservation of biodiversity in Megadiverse countries. The authors gratefully acknowledge their ongoing collaborations with Dr Jayanthi Nadarajan, and previous collaborations with colleagues at the Forest Research Institute of Malaysia, and the Universities of the Witwatersrand and KwaZulu-Natal, South Africa."	TAYLOR & FRANCIS INC	2013	Plant Sciences	Plant Sciences	WOS:000321285700004		Brazil; UK	UK
13	A prioritized crop wild relative inventory to help underpin global food security	BIOLOGICAL CONSERVATION	English	Crop wild relative; Gene pool; Food security; Plant conservation; Plant genetic resources	CLIMATE-CHANGE; GAP ANALYSIS; PRODUCTIVITY; CONSERVATION; DISEASES; WALK; SIDE; L.	Norwegian Government via the Global Crop Diversity Trust	The research accomplished in this project was conducted with the financial support of the Norwegian Government via the Global Crop Diversity Trust.	ELSEVIER SCI LTD	2013	Biodiversity Conservation; Ecology; Environmental Sciences	Biodiversity & Conservation; Environmental Sciences & Ecology	WOS:000328804300030		Colombia; Germany; UK; USA	UK
14	Exploring the tempo of species diversification in legumes	SOUTH AFRICAN JOURNAL OF BOTANY	English	Species diversification; Leguminosae; Calliandra; lndigofereae; Lupinus; Mimosa; Robinieae; Diversification rate shift; Speciation rate; Extinction rate	DRY TROPICAL FORESTS; NEOTROPICAL RAIN-FOREST; HISTORICAL CONSTRUCTION; PLANT DIVERSIFICATION; MOLECULAR PHYLOGENIES; RAPID DIVERSIFICATION; MIMOSA LEGUMINOSAE; CLIMATE-CHANGE; ORDER FABALES; SEQUENCE DATA	"National Science Foundation [31003A_135522, PBZHP3_147199]; Coordenaceio de Aperfeicoamento de Pessoal de Nivel Superior (CAPES/PNPD) [02697/09-2]; Sistema Nacional de Pesquisa em Biodiversidade (SISBIOTA); Sistema Nacional de Pesquisa em Biodiversidade CNPq [563084/2010-3]; Sistema Nacional de Pesquisa em Biodiversidade FAPESB [PES0053/2011]"	"We thank the Swiss National Science Foundation (Grant 31003A_135522 to C.E.H., and PBZHP3_147199 to J.M.de V.), the Coordenaceio de Aperfeicoamento de Pessoal de Nivel Superior (CAPES/PNPD no. 02697/09-2 to E.R.de S.), and the Sistema Nacional de Pesquisa em Biodiversidade (SISBIOTA, CNPq 563084/2010-3 and FAPESB PES0053/2011 to L.P.de Q. and E.R.de S.) for financial support, Daniele Silvestro for help with customizing BayesRate, and Matt Lavin, Peter Linder, Tommi Nyman and two reviewers for comments on an earlier version of the manuscript."	ELSEVIER SCIENCE BV	2013	Plant Sciences	Plant Sciences	WOS:000328808400004		Brazil; Switzerland; UK	Switzerland
15	"Alpine Ecology in the Iberian Peninsula: What Do We Know, and What Do We Need to Learn?"	MOUNTAIN RESEARCH AND DEVELOPMENT	English	Alpine ecosystems; global change; mountain areas; socioecological research	CLIMATE-CHANGE IMPACTS; PLANT DIVERSITY; GLOBAL CHANGE; MOUNTAIN; PYRENEES; VEGETATION; EUROPE; GRASSLANDS; MANAGEMENT; POLICY			MOUNTAIN RESEARCH & DEVELOPMENT	2013	"Environmental Sciences; Geography, Physical"	Environmental Sciences & Ecology; Physical Geography	WOS:000328488000009		Brazil; Canada; Estonia; Spain	Canada
16	A role for below-ground biota in plant-plant facilitation	JOURNAL OF ECOLOGY	English	nurse species; plant reproduction; plant-soil (below-ground) interactions; pyrosequencing; Retama; soil bacteria	ARBUSCULAR MYCORRHIZAL FUNGI; RIBOSOMAL-RNA SEQUENCES; SOIL FEEDBACK; SEMIARID ENVIRONMENT; MICROBIAL COMMUNITY; RETAMA-SPHAEROCARPA; FUNCTIONAL TRAITS; ECOSYSTEMS; DIVERSITY; STRESS	"Spanish National Research Council (CSIC) [143AP, 2009Pt0007]; Portuguese FCT; Spanish Ministry of Science and Innovation [CGL2010-17081]; Junta de Andalucia Regional Government [P09-RNM-4821]"	"This work was performed thanks to an international collaborative project (Grant 143AP Program 2009Pt0007) funded by the Spanish National Research Council (CSIC) and the Portuguese FCT; additional funds were provided by the Spanish Ministry of Science and Innovation and Junta de Andalucia Regional Government (Grants CGL2010-17081 and P09-RNM-4821, respectively). We thank Ray Callaway and Christian Schob for comments on a previous version of this manuscript and Jeff Powell, Amit N. Khachane and Fernando Casanoves for advice on data analysis. Results from 454 pyrosequencing data are deposited in the ENA Sequence Read Archive under the accession number PRJEB4399."	WILEY-BLACKWELL	2013	Plant Sciences; Ecology	Plant Sciences; Environmental Sciences & Ecology	WOS:000325984300006		Chile; Portugal; Spain	Portugal
17	Diverging drought-tolerance strategies explain tree species distribution along a fog-dependent moisture gradient in a temperate rain forest	OECOLOGIA	English	Climate change; Fog-dependent forest; Local water gradient; Species distribution; Plant hydraulic traits	CALIFORNIA REDWOOD FOREST; ECOLOGICAL IMPLICATIONS; HYDRAULIC CONDUCTIVITY; FLORISTIC COMPOSITION; PLANT-COMMUNITIES; CLIMATIC GRADIENT; SEMIARID CHILE; WOODY-PLANTS; XYLEM; WATER	"CONICYT [24110074, PFB-23]; Fondecyt [1110929]; Millennium Scientific Initiative [P05-002]"	"We would like to express our gratitude to Leonardo Ramirez, Felipe Albornoz, Rafaella Canessa, Aurora Gaxiola, wPaulina Lobos, Juan Monardez, Carmen Ossa, Daniel Salinas, Daniel Stanton and Patricio Valenzuela for their invaluable assistance in the field and useful discussions and comments on the manuscript. This work was supported by CONICYT fellowship 24110074 to B. S.-N., and grants Fondecyt 1110929 to F. P., P05-002 from Millennium Scientific Initiative and PFB-23 from CONICYT to the Institute of Ecology and Biodiversity, Chile. This study is a contribution to LINC-Global (Chile-Spain) and to the Research Program of the Chilean Long-Term Socio-Ecological Research network at Fray Jorge National Park."	SPRINGER	2013	Ecology	Environmental Sciences & Ecology	WOS:000325819700001		Chile; Spain	Chile
18	Coupling ordination techniques and GAM to spatially predict vegetation assemblages along a climatic gradient in an ENSO-affected region of extremely high climate variability	JOURNAL OF VEGETATION SCIENCE	English	Edaphic gradient; Multivariate statistics; Precipitation gradient; Species distribution; Tropical dry forest; Vegetation unit distribution	TROPICAL DRY FORESTS; DETRENDED CORRESPONDENCE-ANALYSIS; EL-NINO; SOUTH-AMERICA; ABOVEGROUND BIOMASS; CONSERVATION STATUS; SPECIES RICHNESS; RAINFALL EVENTS; ECOSYSTEMS; DIVERSITY	Deutsche Forschungsgemeinschaft [Ri 370/19-1]	"We acknowledge NASA LP DAAC for granting access to remote sensing imagery (ASTER, MODIS). We are also most grateful to the Deutsche Forschungsgemeinschaft (project Ri 370/19-1) for funding this work. We are also most grateful to three anonymous reviewers whose constructive comments helped to improve the manuscript. Finally, we would like to express our gratitude to Dr. Michael Richter (Erlangen) for providing initial investigation concepts and further support, and Dr. Alexander Brenning (Waterloo) for statistical support."	WILEY-BLACKWELL	2013	Plant Sciences; Ecology; Forestry	Plant Sciences; Environmental Sciences & Ecology; Forestry	WOS:000325370200019		Germany; Peru	Germany
19	"Water management in mediterranean river basins: a comparison of management frameworks, physical impacts, and ecological responses"	HYDROBIOLOGIA	English	Integrated water resources management; Water policy; River ecosystems; California; Chile; Spain	LOWER EBRO RIVER; REGULATED CALIFORNIA STREAM; NATIONAL HYDROLOGICAL PLAN; BIOBIO RIVER; SACRAMENTO RIVER; NATIVE FISH; SEDIMENT TRANSPORT; FLOW REGULATION; RAINBOW-TROUT; NE SPAIN	U.S. Scholar Fulbright Grant	We thank V. Resh and N. Bonada for inviting us to contribute to this special issue. A. Merenlender and P. Moyle and two anonymous reviewers provided valuable feedback on earlier versions of this manuscript. T. G. was supported by a U.S. Scholar Fulbright Grant.	SPRINGER	2013	Marine & Freshwater Biology	Marine & Freshwater Biology	WOS:000325182400019		Chile; Spain; USA	USA
20	Evaluating the performance of multiple remote sensing indices to predict the spatial variability of ecosystem structure and functioning in Patagonian steppes	ECOLOGICAL INDICATORS	English	Desertification; Ecosystem functioning; Landscape function analysis; Vegetation indices	ADJUSTED VEGETATION INDEX; LEAF-AREA INDEX; SPECIES RICHNESS; GLOBAL CHANGE; SEMIARID LANDSCAPES; SOIL; DESERTIFICATION; INDICATORS; PRODUCTIVITY; COVER	"INTA; project GEF PNUD ARG (""Manejo Sustentable de ecosistemas aridos y semiaridos para el control de la desertificacion en la Patagonia"") [07/G35]; European Research Council under the European Community's Seventh Framework Programme/ERC Grant [242658]"	"We thank two anonymous reviewers and the editor for their useful and constructive comments on previous versions of the manuscript. JJG acknowledges support from INTA and from the project GEF PNUD ARG 07/G35 (""Manejo Sustentable de ecosistemas aridos y semiaridos para el control de la desertificacion en la Patagonia""). FTM acknowledges support from the European Research Council under the European Community's Seventh Framework Programme (FP7/2007-2013)/ERC Grant agreement no. 242658 (BIOCOM)."	ELSEVIER SCIENCE BV	2013	Biodiversity Conservation; Environmental Sciences	Biodiversity & Conservation; Environmental Sciences & Ecology	WOS:000323860700021		Argentina; Spain	Argentina
21	Node-by-node disassembly of a mutualistic interaction web driven by species introductions	PROCEEDINGS OF THE NATIONAL ACADEMY OF SCIENCES OF THE UNITED STATES OF AMERICA	English	biological invasions; community disassembly; seed dispersal; pollination; herbivory	SEED-DISPERSAL; ECOLOGICAL COMMUNITIES; TEMPERATE FOREST; SOUTH-AMERICA; MISTLETOE; NETWORKS; BIODIVERSITY; POLLINATION; STABILITY; CONSEQUENCES	US National Science Foundation NSF [DEB-1110431]; Department of Ecology and Evolutionary Biology at the University of Tennessee	"We thank the staff of Nahuel Huapi National Park and Los Arrayanes National Park, D. Mujica, and C. Chehebar for logistic support and permission to carry out fieldwork; G. Barrios, J Karlanian, and J. Paritsis for valuable assistance in the field; Dan Simberloff, Greg Crutsinger, Adrian Stier, and two anonymous reviewers for useful comments and suggestions; and Ezequiel Rodriguez-Cabal for making the drawings. This research was supported by grants from the US National Science Foundation NSF DEB-1110431 and the Department of Ecology and Evolutionary Biology at the University of Tennessee (to M.A.R.-C.)."	NATL ACAD SCIENCES	2013	Multidisciplinary Sciences	Science & Technology - Other Topics	WOS:000325395600055		Argentina; Canada; Denmark; USA	USA
22	Tolerance of Sponge Assemblages to Temperature Anomalies: Resilience and Proliferation of Sponges following the 1997-8 El-Nino Southern Oscillation	PLOS ONE	English		CORAL-REEF SPONGES; GREAT-BARRIER-REEF; NORTHERN BAHIA; CLIMATE-CHANGE; CNIDARIAN COMMUNITY; CARIBBEAN REEFS; MARINE SPONGES; BRAZIL; PATTERNS; PACIFIC	Plymouth University Marine Institute	"This work is funded by the corresponding author, Francisco Kelmo, with additional support from the Plymouth University Marine Institute to FK. The funder coordinated the overall research objectives and organised the sampling, identification of organisms and data collation throughout the survey, developed sampling methodology, input information on species biology and wrote the paper."	PUBLIC LIBRARY SCIENCE	2013	Multidisciplinary Sciences	Science & Technology - Other Topics	WOS:000325501300058		Brazil; New Zealand; UK	Brazil
23	MARKED ECOLOGICAL SHIFTS IN SEAGRASS AND REEF MOLLUSCAN COMMUNITIES SINCE THE MID-HOLOCENE IN THE SOUTHWESTERN CARIBBEAN	BULLETIN OF MARINE SCIENCE	English		BOCAS-DEL-TORO; GREAT-BARRIER-REEF; CORAL-REEFS; DEATH ASSEMBLAGES; ENVIRONMENTAL-CHANGE; EASTERN PACIFIC; PHASE-SHIFTS; WEST-INDIES; PANAMA; ECOSYSTEMS	"Smithsonian Tropical Research Institute's Academic Programs; Princeton Environmental Institute; Department of Ecology and Evolutionary Biology at Princeton University; National System of Investigators (SNI) of the National Research of the National Secretariat for Science, Technology and Innovation of Panama (SENACYT)"	"We thank B de Gracia, G Jacome, P Gondola, A Bilgray, U Gonzalez, and M Lukowiak for their valuable assistance with this project at STRI, and KL Cramer for her comments on the manuscript. M Aardema and S Rabin at Princeton offered advice on statistics, along with many members of the Pacala lab. We thank MA Kosnik, an anonymous reviewer and guest editor L Collins for their useful feedback. This research was generously supported by an internship from the Smithsonian Tropical Research Institute's Academic Programs, the Princeton Environmental Institute, and the Department of Ecology and Evolutionary Biology at Princeton University to Fredston-Hermann. The National System of Investigators (SNI) of the National Research of the National Secretariat for Science, Technology and Innovation of Panama (SENACYT) supported A O'Dea."	ROSENSTIEL SCH MAR ATMOS SCI	2013	Marine & Freshwater Biology; Oceanography	Marine & Freshwater Biology; Oceanography	WOS:000326555900013		Panama; UK; USA	Panama
24	Mercury as a proxy for volcanic activity during extreme environmental turnover: The Cretaceous-Paleogene transition	PALAEOGEOGRAPHY PALAEOCLIMATOLOGY PALAEOECOLOGY	English	Cretaceous-Paleogene transition; Volcanism; Mercury; Thermo-desorption; Carbon isotope stratigraphy	PERMIAN-TRIASSIC BOUNDARY; LARGE IGNEOUS PROVINCES; TERTIARY BOUNDARY; STEVNS-KLINT; ATMOSPHERIC MERCURY; IMPACT EVENT; NORTHWESTERN ARGENTINA; HG-196/HG-202 RATIO; MASS EXTINCTIONS; SIBERIAN TRAPS	"Paraiba Drilling Project/UFPE/CNPq/Princeton University; CNPq [470399/2008, 472842/2010-2]; FACEPE [APQ 0727-1.07/08]; CNPq INCT-TMCOcean [573.601/2008-9]; PIP-CONICET [200801-0061]; CIUNSA [1680, 2043]; Universidad Nacional de Salta"	"We thank Gilsa M. Santana and Vilma S. Bezerra for assistance with stable isotope analyses in the LABISE and to Talita M. Soares for help with the Hg analysis. We are grateful to three anonymous reviewers whose comments and suggestions on an earlier version of the manuscript greatly contributed to improve it. This study was partially supported by the Paraiba Drilling Project/UFPE/CNPq/Princeton University and by grants to ANS (CNPq 470399/2008, CNPq 472842/2010-2, and FACEPE APQ 0727-1.07/08) to LDL (CNPq INCT-TMCOcean 573.601/2008-9) and to RAM (PIP-CONICET 200801-0061, CIUNSA 1680 and 2043 projects, Universidad Nacional de Salta). This is the NEG-LABISE contribution n. 259."	ELSEVIER SCIENCE BV	2013	"Geography, Physical; Geosciences, Multidisciplinary; Paleontology"	Physical Geography; Geology; Paleontology	WOS:000325599000013		Argentina; Brazil; Denmark; Uruguay	Brazil
25	Phenological Changes in the Southern Hemisphere	PLOS ONE	English		CLIMATE-CHANGE; ECOLOGICAL RESEARCH; BREEDING PHENOLOGY; REPRODUCTIVE SUCCESS; MIGRATION PHENOLOGY; ANTARCTIC PENINSULA; NATURAL SYSTEMS; CITIZEN SCIENCE; OCEAN; PENGUINS	"National Research Foundation of South Africa; Applied Centre for Climate and Earth System Science; FAPESP (Sao Paulo Research Foundation) [2010/50713-5, 2010/52113-5]; CNPq (National Council for Science); Swedish research council (FORMAS); Macquarie University"	"This work is based upon research supported by the National Research Foundation of South Africa to RA, PB, and RJMC, and by the Applied Centre for Climate and Earth System Science to RA. LPCM and the Phenology Laboratory at UNESP are supported by FAPESP (Sao Paulo Research Foundation grant # 2010/50713-5 and # 2010/52113-5); LPCM receives a Research Productivity Fellowship and grant from CNPq (National Council for Science). ML is supported by the Swedish research council (FORMAS). LJB was supported by a Macquarie University New Staff Grant. The funders had no role in study design, data collection and analysis, decision to publish, or preparation of the manuscript."	PUBLIC LIBRARY SCIENCE	2013	Multidisciplinary Sciences	Science & Technology - Other Topics	WOS:000325427100019		Australia; Brazil; France; Norway; South Africa; Sweden; USA	Australia
26	"Genetic diversity, structure and conservation of the endangered Cantabrian Capercaillie in a unique peripheral habitat"	EUROPEAN JOURNAL OF WILDLIFE RESEARCH	English	Gene flow; Historical distribution; Isolation; Quercus pyrenaica forests; Range contraction; Spain; Tetrao urogallus cantabricus	TETRAO-UROGALLUS-CANTABRICUS; MULTILOCUS GENOTYPE DATA; POPULATION-STRUCTURE; CLIMATE-CHANGE; INDIVIDUAL IDENTIFICATION; RANGE; FRAGMENTATION; INFERENCE; DECLINE; FOREST	"CIBIO (Centro de Investigacao em Biodiversidade e Recursos Geneticos, Portugal); Universidad de Leon [ULE AG-185]; FCT (Portugal) [SFRH/BPD/36021/2007]; Universidad de Leon (Spain)"	"We thank Luis Robles for his help with the fieldwork in the Mediterranean peripheral forest. We are grateful to CTM technicians for their help in the lab, and to Jesus T. Garcia and Maria Calero-Riestra at IREC for helpful discussions and assistance with the statistical analyses. We also thank the anonymous referees that helped to improve the manuscript. Finally, we are grateful to Mark Herse for reviewing the English text. The funding for the lab work was provided by CIBIO (Centro de Investigacao em Biodiversidade e Recursos Geneticos, Portugal). Fieldwork was funded by Universidad de Leon (project ULE AG-185). Raquel Godinho was supported by a postdoctoral fellowship (SFRH/BPD/36021/2007) from FCT (Portugal) and Manuel A. Gonzalez by a predoctoral scholarship from the Universidad de Leon (Spain)."	SPRINGER	2013	Ecology; Zoology	Environmental Sciences & Ecology; Zoology	WOS:000324276700012		Norway; Panama; Portugal; Spain	Spain
27	The Hill of Six Lakes revisited: new data and re-evaluation of a key Pleistocene Amazon site	QUATERNARY SCIENCE REVIEWS	English	Amazonia; Palaeoecology; Ice age; Pollen	QUATERNARY ENVIRONMENTAL-CHANGES; NEOTROPICAL RAIN-FOREST; POLLEN RECORD; TROPICAL FORESTS; LOWLAND AMAZONIA; AEOLIAN ACTIVITY; PLANT DIVERSITY; CLIMATE-CHANGE; TIME-SCALES; RIO-NEGRO	"CNPq [575747/2008-0-CT-Amazonia, 477127/2011-8]"	"This work is dedicated to the memories of Thomas Van Der Hammen and Antonio Rossi. We would like to express our sincere thanks to Elena Franzineli, who kindly provided the sediment samples. We are much indebted to Henry Hooghiemstra, Francis Mayle and journal editor Neil Roberts for their valuable critical reviews. We thank also an anonymous reviewer and Blanca de Leon for reviewing an earlier version of the manuscript. Mario Terra Araujo is also thanked for kindly permitting access to botanical collections of the Six Lakes Hill, Maria de Nazare C. Bastos and Antonio Elielson Sousa da Rocha for herbarium information and Bruce W. Nelson for collecting the moss sample at the hill. This work was supported by CNPq (processes 575747/2008-0-CT-Amazonia and 477127/2011-8) and by a scholarship awarded to Carlos D'Apolito. All administrative duties were facilitated by the Botany Department at the National Institute for Amazon Research (INPA), in Manaus."	PERGAMON-ELSEVIER SCIENCE LTD	2013	"Geography, Physical; Geosciences, Multidisciplinary"	Physical Geography; Geology	WOS:000324449200012		Brazil; Panama; USA	UK
28	Vinecology: pairing wine with nature	CONSERVATION LETTERS	English	New world mediterranean; vineyard; footprint; winelands; working landscapes; best practices; viticulture	MEDITERRANEAN-CLIMATE REGIONS; ECOSYSTEM SERVICES; BIODIVERSITY CONSERVATION; NORTHERN CALIFORNIA; COMMODITY PRODUCTION; SOUTH-AFRICA; WATER-USE; LAND-USE; MANAGEMENT; QUALITY	Nature Conservancy-California; CONICYT-Chile [PFB 23/2008]	"This work was supported in part by The Nature Conservancy-California and CONICYT-Chile (Award# PFB 23/2008), and is a result of three international workshops held on the subject (Stellenbosch, South Africa 2008; Santiago, Chile 2009; and Davis, California 2011). We are grateful for the contributions and suggestions of many affiliates, not limited to Pierre De Villiers, Louise Jackson, Matthew Hoffman, Rodd Kelsey, Kirk Klausmeyer, Mark Lubell, Cliff Ohmart, Pablo Marquet, Scott Morrison, Jason Pelletier, Jeff Parrish, Todd Rosenstock, Rebecca Shaw, Emma Underwood, and Steve Wratten. Sydney Vickery assisted with figures. We would also like to thank the many winegrape growers that have provided a valued perspective, and leadership within their industry."	WILEY-BLACKWELL	2013	Biodiversity Conservation	Biodiversity & Conservation	WOS:000325501800001		Australia; Chile; South Africa; Sweden; USA	USA
29	Climate change and plant dispersal along corridors in fragmented landscapes of Mesoamerica	ECOLOGY AND EVOLUTION	English	Biodiversity conservation policy; biological corridors; cellular automaton; climate change adaptation; connectivity; Holdridge; landscape fragmentation; MAPSS; migration; species dispersal	LONG-DISTANCE DISPERSAL; MIGRATION RATES; CHANGE IMPACTS; VEGETATION DISTRIBUTION; BIODIVERSITY HOTSPOTS; SPECIES DISTRIBUTIONS; GLOBAL BIODIVERSITY; MIDSUMMER DROUGHT; CAPE PROTEACEAE; SEED DISPERSAL	MESOTERRA Project of the Mesoamerican Agro-Environmental Program at the Tropical Agricultural Research and Higher Education Center (CATIE)	This work was funded by the MESOTERRA Project of the Mesoamerican Agro-Environmental Program at the Tropical Agricultural Research and Higher Education Center (CATIE).	WILEY-BLACKWELL	2013	Ecology	Environmental Sciences & Ecology	WOS:000324046400012		France; Indonesia	Costa Rica
30	"Functional traits, the phylogeny of function, and ecosystem service vulnerability"	ECOLOGY AND EVOLUTION	English	Biodiversity loss; ecosystem vulnerability; functional traits; phylogenetic conservatism; specific effect function; specific response function	MAMMALIAN EXTINCTION RISK; CLIMATE-CHANGE; DECOMPOSITION RATES; COMMUNITY ECOLOGY; MINERAL-NUTRITION; CENTRAL ARGENTINA; BIODIVERSITY LOSS; PLANT TRAITS; DIVERSITY; FRAMEWORK	"Natural Environment Research Council, UK; Leverhulme Trust United Kingdom; CONICET; FONCyT; Universidad Nacional de Cordoba (Argentina); Inter-American Institute for Global Change Research (IAI) [CRN 2015, SGP-CRA2015]; US National Science Foundation [GEO-0452325, GEO-1138881]; MICINN; Junta de Andalucia Spain"	"Natural Environment Research Council, UK, supported the Centre for Population Biology Working Group ""Functional diversity and phylogenetic diversity in a changing world"", support to S. D. from The Leverhulme Trust United Kingdom, CONICET, FONCyT, Universidad Nacional de Cordoba (Argentina), and Inter-American Institute for Global Change Research (IAI) CRN 2015 and SGP-CRA2015, which were supported by the US National Science Foundation (grants GEO-0452325 and GEO-1138881); support to P. J. from MICINN, Junta de Andalucia Spain"	WILEY-BLACKWELL	2013	Ecology	Environmental Sciences & Ecology	WOS:000324046400015		Argentina; Netherlands; Spain; UK; USA	Argentina
31	Reframing ecosystem management in the era of climate change: Issues and knowledge from forests	BIOLOGICAL CONSERVATION	English	Adaptive management; Biodiversity; Climate change adaptation; Climate change mitigation; Ecological processes; Ecosystem based approaches to mitigation and adaptation; resilience; Social-ecological system	CHANGE ADAPTATION STRATEGIES; WESTERN UNITED-STATES; EL-NINO; GENETIC DIVERSITY; BIODIVERSITY CONSERVATION; HABITAT FRAGMENTATION; PLANT-COMMUNITIES; TREE MORTALITY; TROPICAL TREE; OLD-GROWTH	"Mitsui and Co., Ltd. Environment Fund; Japan Society for the Promotion of Science (JSPS)"	"We thank Dr. Lian Pin Koh and anonymous reviewers for their comments on the manuscript. This study was funded by the Mitsui and Co., Ltd. Environment Fund and by the Grant-in-Aid for Young Scientists from Japan Society for the Promotion of Science (JSPS), given to ASM."	ELSEVIER SCI LTD	2013	Biodiversity Conservation; Ecology; Environmental Sciences	Biodiversity & Conservation; Environmental Sciences & Ecology	WOS:000323871700014		Colombia; Japan; Switzerland; USA	Japan
32	Heat freezes niche evolution	ECOLOGY LETTERS	English	Bioclimatic envelope models; biological invasions; climate change; CTmax; CTmin; evolutionary rates; lower thermal tolerance; niche conservatism; species distributions; thermal adaptation; upper thermal tolerance	TEMPERATURE-DEPENDENT BIOGEOGRAPHY; UPPER THERMAL LIMITS; CLIMATE-CHANGE; HISTORICAL BIOGEOGRAPHY; SPECIES DISTRIBUTIONS; DIVERSITY GRADIENT; OXYGEN LIMITATION; CHILL-COMA; TOLERANCE; DROSOPHILA	LINCGlobal CSIC-PUC; NICHE project of the Spanish Ministry of Economy and Competitiveness [CGL2011-26852]; Integrated Program of ICDT [1/SAESCTN/ALENT-07-0224-FEDER-001755]; Danish NSF; CSIC-JAE [2010 00735]	"This study is funded through the LINCGlobal CSIC-PUC and the NICHE project (CGL2011-26852) of the Spanish Ministry of Economy and Competitiveness. M.B.A. also acknowledges the Integrated Program of IC&DT Call No 1/SAESCTN/ALENT-07-0224-FEDER-001755, and the Danish NSF for support. P.F.Y. is funded through a CSIC-JAE PhD studentship (2010 00735). F.B. acknowledges FONDECYT (1130015). P.A.M. acknowledges ICM (P05-002) and CONICYT (PFB-23). We thank Natalia Melo for providing animal drawings for Figs 1-5, and the handling editor and six anonymous referees for constructive criticism of the manuscript (any potential error remains ours though)."	WILEY-BLACKWELL	2013	Ecology	Environmental Sciences & Ecology	WOS:000323159300011		Australia; Chile; Denmark; Portugal; Spain; USA	Spain
33	Genetically engineered trees for plantation forests: key considerations for environmental risk assessment	PLANT BIOTECHNOLOGY JOURNAL	English	genetic engineering; forests; environment; risk assessment	ABIOTIC STRESS-TOLERANCE; EUCALYPTUS-GLOBULUS; LIGNIN BIOSYNTHESIS; TRANSGENIC POPLARS; REDUCED LIGNIN; SALT TOLERANCE; HYBRID POPLAR; CELL-WALL; BACILLUS-THURINGIENSIS; PARTICLE-ACCELERATION			WILEY-BLACKWELL	2013	Biotechnology & Applied Microbiology; Plant Sciences	Biotechnology & Applied Microbiology; Plant Sciences	WOS:000323253900003		Australia; Brazil; Canada; Finland; Japan; New Zealand; Peoples R China; Sweden; UK; USA	USA
34	Aquatic community structure across an Andes-to-Amazon fluvial gradient	JOURNAL OF BIOGEOGRAPHY	English	Anthropogenic impacts; fluvial gradient; global warming; longitudinal connectivity; mining; Neotropics; river continuum concept; sediment; shredders	RIVER CONTINUUM CONCEPT; ACID-MINE DRAINAGE; CLIMATE-CHANGE; MACROINVERTEBRATE COMMUNITIES; CONTRASTING PATTERNS; STREAMS; DIVERSITY; WATER; FISH; CONNECTIVITY	"Coypu Foundation; NSF [OISE-1064578]; Aquatic Critter, Inc.; estate of George and Carolyn Kelso via the International Sportfish Fund"	"We thank Hernan Ortega (Natural History Museum of San Marcos University, Lima, Peru) for assistance with permits, logistics and fieldwork; Don Taphorn, Jose Birindelli, David Brooks, Max Hidalgo, Rosemary Argomedo, Juan Valadez, Brian Booth, Mark Dion, Clay Risen and Scott Schaefer for assistance with collecting and identifying specimens; David Werneke and Jonathan Armbruster (Auburn University Museum) for cataloguing and curating fish specimens; and Paulo Petry (The Nature Conservancy) for stream order maps. Funding came from a Coypu Foundation grant to N.K.L., NSF grant OISE-1064578 to N.K.L., the Aquatic Critter, Inc., and the estate of George and Carolyn Kelso via the International Sportfish Fund."	WILEY-BLACKWELL	2013	"Ecology; Geography, Physical"	Environmental Sciences & Ecology; Physical Geography	WOS:000322981900008		Denmark; Peru; USA	Canada
35	A novel framework for linking functional diversity of plants with other trophic levels for the quantification of ecosystem services	JOURNAL OF VEGETATION SCIENCE	English	Functional trait; Ecosystem functioning; Biotic interactions; Plant-soil interactions; Biotic control; Environmental change; Pollination; Grassland; Soil nitrogen; Field margins	LAND-USE CHANGE; EFFECT TRAITS; BIODIVERSITY; COMMUNITIES; LANDSCAPE; RESPONSES; SPECIALIZATION; POLLINATION; ABUNDANCE; SCALE	European Commission [036890]	"This work was supported by the RUBICODE Coordinated Action (Rationalising Biodiversity Conservation in Dynamic Ecosystems) of FP6 of the European Commission (Contract No. 036890). RUBICODE contributes to the Global Land Project. We are grateful to Marie Vandewalle for help in preparation of the workshop that led to development of these ideas. Pablo Cipriotti, Hans Cornelissen, Christian Feld, Sylvain Doledec, Thierry Hance, Jan Leps, Juliet Osborne, Peter Poschlod and Simon Potts provided valuable input during the successive refinements of the framework."	WILEY-BLACKWELL	2013	Plant Sciences; Ecology; Forestry	Plant Sciences; Environmental Sciences & Ecology; Forestry	WOS:000322628400016		Argentina; Czech Republic; France; Netherlands; Switzerland; UK	France
36	Are functional traits good predictors of species performance in restoration plantings in tropical abandoned pastures?	FOREST ECOLOGY AND MANAGEMENT	English	Crown length; Early successional environments; Leaf dry matter content; Los Tuxtlas; Functional trait; Mexico	LOWLAND RAIN-FOREST; COSTA-RICA; TRADE-OFFS; ALLOCATION PATTERNS; RELATIVE IMPORTANCE; CROWN ARCHITECTURE; NEOTROPICAL FOREST; CENTRAL AMAZONIA; SHADE TOLERANCE; LIGHT GRADIENT	"University of Illinois at Chicago; Wageningen University; Universidad Nacional Autonoma de Mexico; National Science Foundation of the United States (DEB) [0516259]; Graduate School Production Ecology and Resource Conservation, Wageningen University"	"We are grateful to Eladio Velasco for expert field assistance. The authors gratefully acknowledge financial and logistical support from the University of Illinois at Chicago, Wageningen University and Universidad Nacional Autonoma de Mexico with special thanks to the Director and staff of the LTBS, Universidad Autonoma del Estado de Morelos, and the National Science Foundation of the United States (DEB # 0516259 to Henry F. Howe and C-MG). We are grateful to Hank Howe for constructive comments on the manuscript. C-MG was supported by a scholarship from the Graduate School Production Ecology and Resource Conservation, Wageningen University while writing."	ELSEVIER SCIENCE BV	2013	Forestry	Forestry	WOS:000321405600005		Mexico; Netherlands	Mexico
37	The projected impact of climate and land use change on plant diversity: An example from West Africa	JOURNAL OF ARID ENVIRONMENTS	English	Biodiversity; Burkina Faso; Presence-only data; Sahel; Savanna; Species distribution modeling	SUPPORT VECTOR MACHINES; SPECIES DISTRIBUTIONS; EXTINCTION RISK; BURKINA-FASO; COVER DATA; BIODIVERSITY; MODELS; AGRICULTURE; RESOLUTION; RICHNESS	"'LOEWE - Landes-Offensive zur Entwicklung Wissenschaftlich-okonomischer Exzellenz' of Hesse's Ministry of Higher Education, Research, and the Arts"	"The present study was funded by the research funding programme 'LOEWE - Landes-Offensive zur Entwicklung Wissenschaftlich-okonomischer Exzellenz' of Hesse's Ministry of Higher Education, Research, and the Arts. We particularly thank A.T., B.S., M.S., K.H., C. Chatelain, U. Kere, K. Kuppers, M. Bohm, J. Denschlag, M. Ataholo, J. Krohmer, K. Schumann, A. Zwarg, I. Kirchmair, K. Wala, F. Legba and A.B.H. Tente for providing species distribution data. We thank Irina Laube and two anonymous reviewers for their constructive comments on this work. We further acknowledge two anonymous reviewers for improving the writing style."	ACADEMIC PRESS LTD- ELSEVIER SCIENCE LTD	2013	Ecology; Environmental Sciences	Environmental Sciences & Ecology	WOS:000320976400006		Benin; Burkina Faso; Colombia; Germany	Germany
38	Giant Hydrogen Sulfide Plume in the Oxygen Minimum Zone off Peru Supports Chemolithoautotrophy	PLOS ONE	English		CENTRAL BALTIC SEA; ANAEROBIC AMMONIUM OXIDATION; NITRIC-OXIDE REDUCTASE; TROPICAL SOUTH-PACIFIC; BLACK-SEA; SULFATE-REDUCTION; NITROUS-OXIDE; WATER COLUMN; SULFUR CYCLE; AUTOTROPHIC DENITRIFICATION	WGL-PAKT project 'REAL' (Leibniz Association); Max Planck Society; Helmholtz Association; German Research Association	"Funding was provided by the WGL-PAKT project 'REAL' (Leibniz Association), the Max Planck Society and the Helmholtz Association. The Cluster of Excellence ""The Future Ocean"" provided structural support. This work is a contribution of the Collaborative Research Centre 754 ""climate - biogeochemistry interactions in the tropical oceans'' (www.sfb754.de), which is supported by the German Research Association. The funders had no role in study design, data collection and analysis, decision to publish, or preparation of the manuscript."	PUBLIC LIBRARY SCIENCE	2013	Multidisciplinary Sciences	Science & Technology - Other Topics	WOS:000324470100006		Canada; France; Germany; Peru; UK; USA	Germany
39	Large-Scale Spatial Distribution Patterns of Gastropod Assemblages in Rocky Shores	PLOS ONE	English		LATITUDINAL DIVERSITY GRADIENTS; SOUTH-AFRICA; SPECIES-DIVERSITY; LITTORININAE GASTROPODA; INTERTIDAL COMMUNITIES; SOUTHEASTERN PACIFIC; MARINE BIODIVERSITY; MOLECULAR PHYLOGENY; GLOBAL PATTERNS; CLIMATE-CHANGE	Alfred P. Sloan Foundation through the NaGISA project; History of the Near Shore (HNS) program; History of Marine Populations (HMAP); Fisheries and Oceans Canada (DFO); Suffolk University; Gulf of Maine (GoMA) project; Decanato de Investigacion y Desarrollo - Universidad Simon Bolivar; Exxon Valdez Oil Spill Trustee Council - Gulf Ecosystem Monitoring; SAEON (South African Environmental Observation Network); SANCOR Seachange Program; Centre for Invasion Biology (CIB); Chevron-Venezuela	"Funding was provided by multiple sources, including the Alfred P. Sloan Foundation through the NaGISA project, the History of the Near Shore (HNS) program, the History of Marine Populations (HMAP), Fisheries and Oceans Canada (DFO), Suffolk University, the Gulf of Maine (GoMA) project, Chevron-Venezuela, Decanato de Investigacion y Desarrollo - Universidad Simon Bolivar, Exxon Valdez Oil Spill Trustee Council - Gulf Ecosystem Monitoring, SAEON (South African Environmental Observation Network), and SANCOR Seachange Program and the Centre for Invasion Biology (CIB). The funders had no role in study design, data collection and analysis, decision to publish, or preparation of the manuscript."	PUBLIC LIBRARY SCIENCE	2013	Multidisciplinary Sciences	Science & Technology - Other Topics	WOS:000323115800056		Argentina; Canada; Chile; Colombia; Cuba; Italy; Japan; South Africa; Trinid & Tobago; USA; Venezuela	Venezuela
40	How much land-based greenhouse gas mitigation can be achieved without compromising food security and environmental goals?	GLOBAL CHANGE BIOLOGY	English	AFOLU; agriculture; climate; ecosystem services; food security; forestry; GHG; mitigation	CLIMATE-CHANGE MITIGATION; FREE-MARKET APPROACH; ECOSYSTEM SERVICES; GLOBAL AGRICULTURE; WATER MANAGEMENT; CARBON; ENERGY; SOIL; BIODIVERSITY; BIOENERGY	"FAO Trust Funds [GCP/GLO/286/GER, GCP/GLO/325/NOR]; EU; Austrian Academy of Sciences; Austrian Ministry of Science and Research"	"PS is a Royal Society Wolfson Merit Award holder and his input contributes to the University of Aberdeen Environment and Food Security Theme and to Scotland's ClimateXChange. The work also contributed to the EU FP7 project GHG-Europe. FNT acknowledges FAO Trust Funds GCP/GLO/286/GER and GCP/GLO/325/NOR provided by the Governments of Germany and Norway. This work contributes to the FAO Project 'Monitoring and Assessment of GHG Emissions and Mitigation Potentials in Agriculture.' MH's input contributes to the CGIAR Research Programme on Climate Change Agriculture and Food Security (CCAFS). HH, CL and KHE gratefully acknowledge support by EU funding (FP7 project VOLANTE, ERC-grant LU-ISE), the Austrian Academy of Sciences and the Austrian Ministry of Science and Research."	WILEY-BLACKWELL	2013	Biodiversity Conservation; Ecology; Environmental Sciences	Biodiversity & Conservation; Environmental Sciences & Ecology	WOS:000328744900001		Australia; Austria; Brazil; Germany; India; Iran; Italy; Kenya; Mexico; New Zealand; Peoples R China; Russia; Sudan; Sweden; Switzerland; Tunisia; UK; USA	UK
41	Effects of interannual climate variability on tropical tree cover	NATURE CLIMATE CHANGE	English		EL-NINO; CRITICAL TRANSITIONS; SHRUB ENCROACHMENT; SOUTH-AMERICA; WOODY COVER; SAVANNA; FOREST; DETERMINANTS; ECOSYSTEMS; AFRICA	ERC-Early Warning grant; Spinoza award	This research was partly financially supported by the ERC-Early Warning grant and Spinoza award received by M. S. We thank C. J. F. Ter Braak for insightful discussions on the statistical approaches taken and G. Mazzochini for advice on spatial linear modelling. The data reported in this paper are extracted as described in the supporting online material from the publicly available sites of MODIS (http://www.glcf.umd.edu/data/vcf/) and CRU (http://www.cru.uea.ac.uk/cru/data/hrg/).	NATURE PUBLISHING GROUP	2013	Environmental Sciences; Environmental Studies; Meteorology & Atmospheric Sciences	Environmental Sciences & Ecology; Meteorology & Atmospheric Sciences	WOS:000324487400026		Brazil; Netherlands	Netherlands
42	Critical research needs for identifying future changes in Gulf coral reef ecosystems	MARINE POLLUTION BULLETIN	English	Persian Gulf; Arabian Gulf; Coral Reefs; Expert; Assessment; Research Gap	MARINE PROTECTED AREAS; ARABIAN GULF; CLIMATE-CHANGE; PERSIAN-GULF; SOUTH-AFRICA; FISH; MANAGEMENT; RECOVERY; IMPACTS; DUBAI	"New York University Abu Dhabi Institute in Abu Dhabi; University of Technology, Sydney; Ministry of Environment and Water, United Arab Emirates; Woods Hole Center for Oceans and Human Health (NSF/NIEHS); Environment Agency - Abu Dhabi; Kuwait University; KAUST AEA 3 Joint Collaborative Research award the Natural History Museum, London; Abu Dhabi Company for Onshore Oil Operations (ADCO); Schure-Beijerinck-Poppingfonds (KNAW); Alida Buitendijkfonds; Jan Joost ter Pelkwijkfonds; Martin-Fellowship; Alfred P. Sloan Foundation; Census of Marine Life; NERC [NE/K00641X/1]"	"This manuscript is a direct result of the 'Coral Reefs of the Gulf conference, hosted and sponsored by the New York University Abu Dhabi Institute in Abu Dhabi, February 2012. In addition, D.A. Feary was supported by a Chancellors Postdoctoral Fellowship within the University of Technology, Sydney, D.M. Anderson was provided support from the Ministry of Environment and Water, United Arab Emirates, and the Woods Hole Center for Oceans and Human Health (NSF/NIEHS), E. Grandcourt was supported by Environment Agency - Abu Dhabi, H. Mahmood was supported by Kuwait University, C.R. Voolstra was supported by a KAUST AEA 3 Joint Collaborative Research award the Natural History Museum, London and the Abu Dhabi Company for Onshore Oil Operations (ADCO) are thanked by D.M. John and J.D. George for supporting their research in the UAE' research at Naturalis Biodiversity Center and partial field work for K. Samimi-Namin was supported by Schure-Beijerinck-Poppingfonds (KNAW), Alida Buitendijkfonds, Jan Joost ter Pelkwijkfonds, and Martin-Fellowship. The Alfred P. Sloan Foundation and the Census of Marine Life are gratefully acknowledged for the research grant provided to K. Samimi-Namin; in this regard N. D'Adamo (UNESCO, ICO, Perth), M. Claereboudt (Sultan Qaboos University), J.H. Ausubel (Rockefeller University), and P. Miloslavich (Universidad Simon Bolivar) are appreciated for their continuous support and encouragement. The Mideast Coral Reef Society Initiative is funded by the NERC (NE/K00641X/1 to J. Wiedenmann)."	PERGAMON-ELSEVIER SCIENCE LTD	2013	Environmental Sciences; Marine & Freshwater Biology	Environmental Sciences & Ecology; Marine & Freshwater Biology	WOS:000323021100012		Australia; Bahrain; Brazil; Iran; Kuwait; Netherlands; Portugal; Saudi Arabia; Taiwan; U Arab Emirates; UK; USA	Australia
43	"Potential Effects of Climate Change on the Water Level, Flora and Macro-fauna of a Large Neotropical Wetland"	PLOS ONE	English		DEER BLASTOCERUS-DICHOTOMUS; CYANOBACTERIUM CYLINDROSPERMOPSIS-RACIBORSKII; SPECIES-AREA CURVES; ESTEROS-DEL-IBERA; MARSH DEER; PANTANAL WETLAND; VEGETATION DIVERSITY; FRESH-WATER; BRAZIL; CONSERVATION	BBVA Foundation [BIOCON 04-100/05]	"The present study is conducted under BBVA Foundation sponsored research project entitled ""Impacto de los cambios del nivel de agua sobre la biodiversidad de los humedales del Ibera (Argentina)'' (BIOCON 04-100/05). The authors would like to thank the Subsecretaria de Recursos Hidricos (Argentina Government) and the Center for Water Research (University of Western Australia) for making hydro-meteorological data and DYRESM freely accessible for research. Request of raw data derived from the present study must be addressed to andres.cozar@uca.es. The authors also thank Ibera park rangers and Conservation Land Trust Foundation for their valuable support during the surveys, and two reviewers for their constructive comments that improved the paper, and are especially grateful to Dr. Vincent Hull for his huge support in the study of Ibera. Permission for field work in Ibera Reserve was granted by Corrientes government, and by Conservation Land Trust Foundation in private land. This research did not involve capture or handling of animals, therefore did not require approval of animal care and use procedures. Field studies did not create effects on endangered or protected species. The funders had no role in study design, data collection and analysis, decision to publish, or preparation of the manuscript."	PUBLIC LIBRARY SCIENCE	2013	Multidisciplinary Sciences	Science & Technology - Other Topics	WOS:000321736900022		Argentina; Italy; Spain	Spain
44	"Deconstructing the signal: phylogenetic structure, elevation change, and the implications for species co-existence"	EVOLUTIONARY ECOLOGY RESEARCH	English	environmental gradient; Mexico; nearest taxon index; net relatedness index; phylogenetic clustering; species-to-genus ratio; temporal niche dynamics; tropical dry forest	RELATIVE ABUNDANCE; FOREST TREES; INTERSPECIFIC COMPETITION; COMMUNITY STRUCTURE; NICHE CONSERVATISM; PLANT-COMMUNITIES; FIELD EXPERIMENTS; TROPICAL FORESTS; TEMPORAL NICHES; GENUS RATIOS	"UC-Mexus grant; Fulbright-Garcia Robles grant; University of California, Davis Jastro-Shields grant; National Geographic Society;  [DEB-0713866]"	"J.N.W. thanks M. Schwartz, M. Rejmanek, and R. Dirzo for comments and guidance on an early draft. M. Elorza, I. Trejo, B. Anacker, and K. Ram provided technical help. Funding for J.N.W. came from UC-Mexus, Fulbright-Garcia Robles, and University of California, Davis Jastro-Shields grants. C. K. K. was partially supported during the writing of this paper by DEB-0713866 and a grant from the National Geographic Society. We thank Michael Bowler for his comments and discussion, and Chamela Biological Station for hospitality during the initial stages of this collaboration."	EVOLUTIONARY ECOLOGY LTD	2013	Ecology; Evolutionary Biology; Genetics & Heredity	Environmental Sciences & Ecology; Evolutionary Biology; Genetics & Heredity	WOS:000329997100001		Mexico; UK	Mexico
45	The Demise of the Golden Toad and the Creation of a Climate Change Icon Species	CONSERVATION & SOCIETY	English	amphibian decline; climate change; Bufo periglenes; conservation; Incilius periglenes; media representation; uncertainty	DECLINING AMPHIBIAN POPULATIONS; TROPICAL MOUNTAIN; EXTINCTIONS; DISEASE; COMMUNICATION; PERSPECTIVE; SCIENTISTS; SCIENCE; TRENDS; RISK			MEDKNOW PUBLICATIONS & MEDIA PVT LTD	2013	Biodiversity Conservation; Environmental Studies	Biodiversity & Conservation; Environmental Sciences & Ecology	WOS:000326983600007		Brazil; UK	UK
46	Quantifying the benefit of early climate change mitigation in avoiding biodiversity loss	NATURE CLIMATE CHANGE	English		SPECIES DISTRIBUTIONS; RANGE SHIFTS; EXTINCTIONS; PROJECTIONS; HOTSPOTS; FUTURE; LIFE	"MacArthur Foundation to World Wildlife Fund, US; ARC [DP110104186]; CGIAR Research Program on Climate Change, Agriculture and Food Security (CCAFS)"	"We thank the Met Office Hadley Centre and the UK Department of Energy and Climate Change for use of the emission scenarios produced for the AVOID project. We also thank the Global Biodiversity Information Facility (GBIF), in particular T. Robertson, for the support provided during the completion of the analyses presented here. A portion of the funding for the Wallace Initiative came from a grant from the MacArthur Foundation to World Wildlife Fund, US. We wish to acknowledge S. Raper's contribution to the production of the probabilistic climate model. We thank M. Brown at James Cook University for technical assistance. J.A.W. was financially supported, in part, by ARC Discovery Grant DP110104186. J.R-V. and A.J. were partly financially supported by the CGIAR Research Program on Climate Change, Agriculture and Food Security (CCAFS)."	NATURE PUBLISHING GROUP	2013	Environmental Sciences; Environmental Studies; Meteorology & Atmospheric Sciences	Environmental Sciences & Ecology; Meteorology & Atmospheric Sciences	WOS:000324486300025		Australia; Colombia; UK	UK
47	Going Back to Basics: Importance of Ecophysiology when Choosing Functional Traits for Studying Communities and Ecosystems	NATUREZA & CONSERVACAO	English	Functional Diversity; Community Assembly; Ecosystem Functioning; Ecosystem Services; CWM	LEAF LIFE-SPAN; PLANT TRAITS; WOOD DENSITY; ECONOMICS SPECTRUM; ECOLOGY; FRAMEWORK; DRY; WORLDWIDE; SOIL; AREA	NWO postdoctoral [NWO / 819.01.017]; CNPq; FAPERJ	"We thank all the members of the Laboratorio de Ecologia Vegetal (UFRJ) for all good discussions in the last years, Tim Moulton who carefully read and comment on the manuscript and two anonymous reviewers for critiques and suggestions. Bruno H.P. Rosado thanks Profs. Glauco Machado and Paulo Inacio, from the University of Sao Paulo, for the invitation to participate in the Field Course ""Ecology of the Atlantic Rain Forest"", what motivated the initial writing of this manuscript. Andre T.C. Dias was financed by NWO postdoctoral grant number NWO / 819.01.017. Eduardo A. de Mattos thanks financial support from CNPq and FAPERJ."	ASSOC BRASILEIRA CIENCIA ECOLOGICA E CONSERVACAO	2013	Biodiversity Conservation	Biodiversity & Conservation	WOS:000324965000003		Brazil; Netherlands	Brazil
48	Small Ruminant Lentiviruses (SRLVs) Break the Species Barrier to Acquire New Host Range	VIRUSES-BASEL	English	SRLV; cross-species; wild ruminants; adaptation; genetic diversity; recombination; primate lentivirus	ARTHRITIS-ENCEPHALITIS-VIRUS; MAEDI-VISNA-VIRUS; HUMAN-IMMUNODEFICIENCY-VIRUS; PHYLOGENETIC ANALYSIS; NUCLEOTIDE-SEQUENCE; NATURAL TRANSMISSION; INFECTIOUS-DISEASES; GENETIC DIVERSITY; MOLECULAR CHARACTERIZATION; ENVIRONMENTAL-CHANGE	"FUNCAP (DCR program); Departement of Sante Animale of INRA, France"	"J.C.M Cruz was supported by FUNCAP (DCR program). We thank the Departement of Sante Animale of INRA, France for the financial support of the program. Thanks to J. Gagnon for his English and suggestion input."	MDPI AG	2013	Virology	Virology	WOS:000322172200017		Algeria; Brazil; France; USA	France
49	Carbon stocks and cocoa yields in agroforestry systems of Central America	AGRICULTURE ECOSYSTEMS & ENVIRONMENT	English	Biomass; Certification; Climate change; Timber; Trade-off; Forest	CACAO THEOBROMA-CACAO; TROPICAL RAIN-FOREST; COSTA-RICA; ABOVEGROUND BIOMASS; PLANTING DENSITY; SOIL CARBON; DRY FOREST; SEQUESTRATION; DYNAMICS; STORAGE	"CATIE/MAP/PCC; COCABO (Cooperativa de Servicios Multiples de Cacao Bocatorefia, Panama); ACOMUITA (Asociacion de Mujeres Indigenas de Talamanca, Costa Rica); CACAONICA (Cooperativa de Servicio Agroforestal y de Comercializacion de Cacao, Waslala, Nicaragua); APROCACAHO (Asociacion de productores de cacao de Honduras); Instituto agroecologico bilingile Fray Domingo de Vico, Cahabon, Guatemala; ASECAN (Asociacion de sembradores de cacao de la cuenca del Nahualapa, Guatemala); APROCA (Asociacion de productores de sur occidente de Guatemala)"	"We would like to thank the support provided by field assistants from COCABO (Cooperativa de Servicios Multiples de Cacao Bocatorefia, Panama), ACOMUITA (Asociacion de Mujeres Indigenas de Talamanca, Costa Rica), CACAONICA (Cooperativa de Servicio Agroforestal y de Comercializacion de Cacao, Waslala, Nicaragua), APROCACAHO (Asociacion de productores de cacao de Honduras), Instituto agroecologico bilingile Fray Domingo de Vico, Cahabon, Guatemala; ASECAN (Asociacion de sembradores de cacao de la cuenca del Nahualapa, Guatemala) and APROCA (Asociacion de productores de sur occidente de Guatemala). We would also like to thank Ignacio Rodriguez Arias for is valuable help in the field in Talamanca (Costa Rica). Jenny Ordofiez, Bruno Rapidel, Goetz Schroth, Antonio Carlos Goma-Rodriguez and anonymous reviewers provided valuable comments on the manuscript. Alejandra Villota and David Calvache, from the University of Narifio, Colombia, helped prepare tables, figures and bibliography. Research was funded by CATIE/MAP/PCC."	ELSEVIER SCIENCE BV	2013	"Agriculture, Multidisciplinary; Ecology; Environmental Sciences"	Agriculture; Environmental Sciences & Ecology	WOS:000321476100006		Costa Rica; France	Costa Rica
50	Long-term Changes in Bird Communities after Wildfires in the Central Brazilian Amazon	BIOTROPICA	English	Amazonia; avifauna; Brazil; fires; long-term response	ESTIMATING SITE OCCUPANCY; TROPICAL RAIN-FOREST; CLIMATE-CHANGE; INSECTIVOROUS BIRDS; RECURRENT WILDFIRES; UNDERSTOREY BIRDS; GROUND FIRES; HABITAT; RESPONSES; FRAGMENTS	U.K. National Environment Research Council [NE/G000816/1]; Biological Diversity Program of the Earth Science Division of the NASA Science Mission Directorate [NNX07AF16G]; Instituto Nacional de Ciencia e Tecnologia - Biodiversidade e Uso da Terra na Amazonia [CNPq 574008/2008-0]	"We sincerely thank Juliana Rechetelo and Gregory Thom for the important help on mist-net surveys in 2008, and Torbjorn Haugaasen and Carlos Peres for their help in 1998 and 2000. We also thank Sidnei Dantas and Alexandre Aleixo, who helped us identify some bird songs and specimens. We are also thankful for the important suggestions from the editors and reviewers of this article. This study was funded by the U.K. National Environment Research Council grant (NE/G000816/1), the Biological Diversity Program of the Earth Science Division of the NASA Science Mission Directorate (NNX07AF16G), and the Instituto Nacional de Ciencia e Tecnologia - Biodiversidade e Uso da Terra na Amazonia (CNPq 574008/2008-0). Birders Exchange and Idea Wild donated important materials for this research."	WILEY-BLACKWELL	2013	Ecology	Environmental Sciences & Ecology	WOS:000321210900010		Brazil; UK; USA	Brazil
51	UNEP-SETAC guideline on global land use impact assessment on biodiversity and ecosystem services in LCA	INTERNATIONAL JOURNAL OF LIFE CYCLE ASSESSMENT	English	Biodiversity; Ecological functions; Ecosystem services; Life cycle assessment; Land use	LIFE-CYCLE-ASSESSMENT; NATURAL-ENVIRONMENT; SPECIES-DIVERSITY; FRAMEWORK; OCCUPATION; TRADEOFFS; WORLDS; AREA	UNEP-SETAC Life Cycle Initiative	"The authors wish to thank the UNEP-SETAC Life Cycle Initiative for financial support of this work under the project Operational Characterization Factors for Land Use Impacts on Biodiversity and Ecosystem Services in the Life Cycle Impact Assessment-Compatible with the Framework of the UNEP-SETAC Life Cycle Initiative (LULCIA). In addition, we are grateful for the comments of two anonymous reviewers and for those of Thomas E. McKone and Till Bachmann. The designations employed and the presentation of the material in this publication do not imply the expression of any opinion whatsoever on the part of the United Nations Environment Programme concerning the legal status of any country, territory, city or area or of its authorities, or concerning delimitation of its frontiers or boundaries. Moreover, the views expressed do not necessarily represent the decision or the stated policy of the United Nations Environment Programme or any participants such as members of the International Life Cycle Board, nor does citing of trade names or commercial processes constitute endorsement. Information contained herein does not necessarily reflect the policy or views of the Society of Environmental Toxicology and Chemistry (SETAC). Mention of commercial or non-commercial products and services does not imply endorsement or affiliation by SETAC."	SPRINGER HEIDELBERG	2013	"Engineering, Environmental; Environmental Sciences"	Engineering; Environmental Sciences & Ecology	WOS:000320377700002		Argentina; Canada; Germany; Italy; Switzerland; UK	Germany
52	An Inventory of Crop Wild Relatives of the United States	CROP SCIENCE	English		SUNFLOWER GERMPLASM LINES; IN-SITU CONSERVATION; INTERSPECIFIC HYBRIDIZATION; TRITICUM-TAUSCHII; GENETIC-RESOURCES; HORDEUM-BULBOSUM; CLIMATE-CHANGE; INTROGRESSION LINES; WHEAT GERMPLASM; IMPROVE YIELD	"Global Crop Diversity Trust, Rome, Italy"	"Research by the corresponding author was funded by the Global Crop Diversity Trust, Rome, Italy. We thank the NPGS curators, members of the NPGS Crop Germplasm Committees, and ARS crop experts for their inputs on the Inventory and Gary Kinard, Edward Garvey, Karen Williams, and Larry Stritch for helpful comments on the manuscript."	CROP SCIENCE SOC AMER	2013	Agronomy	Agriculture	WOS:000319918300030		Colombia; Netherlands; UK; USA	Colombia
53	Are lizards feeling the heat? A tale of ecology and evolution under two temperatures	GLOBAL ECOLOGY AND BIOGEOGRAPHY	English	Body temperature; diel cycle; environmental temperature; global warming; life history; lizards; thermal biology	THERMAL BIOLOGY; CLUTCH SIZE; BODY-SIZE; SPECIES RICHNESS; CLIMATE; PERFORMANCE; PATTERNS; FIELD; CONSTRAINTS; INSULARITY	Israel Science Foundation [1005/12]; Natural Environment Research Council (NERC); National Science Foundation (USA) [DEB 0844523]; CAPES; CNPq; FAPDF; Leverhulme Trust	"We thank members of the Global Assessment of Reptile Distribution Working Group, Barry Sinervo and an anonymous referee for valuable discussion. We thank Uri Roll for enlightening comments on a previous draft of this manuscript. Erez Maza and Meirion Hopkins have been indispensable in mapping lizard geographic ranges. This study was supported by an Israel Science Foundation grant # 1005/12 to S.M. G.P. is supported by the Natural Environment Research Council (NERC), A.M.B. is supported by grant DEB 0844523 from the National Science Foundation (USA). G.R.C. is supported by CAPES, CNPq and FAPDF. D.P.-D. is supported by the Leverhulme Trust."	WILEY-BLACKWELL	2013	"Ecology; Geography, Physical"	Environmental Sciences & Ecology; Physical Geography	WOS:000320326600006		Belgium; Brazil; Colombia; Ecuador; France; Greece; Israel; Malaysia; UK; USA	Israel
54	Global environmental changes: setting priorities for Latin American coastal habitats	GLOBAL CHANGE BIOLOGY	English	benthic ecology; climate impacts; habitat mapping; long-term monitoring; marine biodiversity	CLIMATE-CHANGE; IMPACTS	FAPESP [2011/22074-0]; ReBentos (CNPq/FAPESP); CoNISMa	Supported by FAPESP (2011/22074-0) and ReBentos (CNPq/FAPESP). English revision by Ramon Arthur Clark. S. F. is supported by CoNISMa. Authors thank the comments on the manuscript made by the colleague Fabio Scarano (The Nature Conservancy).	WILEY-BLACKWELL	2013	Biodiversity Conservation; Ecology; Environmental Sciences	Biodiversity & Conservation; Environmental Sciences & Ecology	WOS:000319963500001		Argentina; Brazil; Chile; Cuba; Italy; Mexico; Spain; UK; Uruguay; Venezuela	Brazil
55	"New insights into vegetation, climate and fire history of southern Brazil revealed by a 40,000 year environmental record from the State Park Serra do Tabuleiro"	VEGETATION HISTORY AND ARCHAEOBOTANY	English	Late Quaternary; Campos; Atlantic rainforest; Araucaria forest; Southern Brazilian climate; Fire history; Serra do Tabuleiro	LATE QUATERNARY VEGETATION; SEA-SURFACE TEMPERATURE; LA-NINA EVENTS; ARAUCARIA FOREST; ATLANTIC FOREST; ATMOSPHERIC CIRCULATION; PRECIPITATION ANOMALIES; GRASSLAND ECOSYSTEMS; LATE PLEISTOCENE; SAO-FRANCISCO	Deutsche Forschungsgemeinschaft (DFG) [BE 2116/9-1]; Fundacao de Apoio a Pesquisa Cientifica e Tecnologica do Estado de Santa Catarina (FAPESC) [CON08857/2007-9]; Inter-American Institute for Global Change Research (IAI) CRN (U.S. NSF) [GEO-0452325]	The authors are grateful to Nele Jantz and Alessandra Fidelis for an English revision of the article. We also thank Patricio Moreno and one anonymous reviewer for valuable comments which helped to significantly improve the manuscript. Funding for the project was provided by the Deutsche Forschungsgemeinschaft (DFG) (BE 2116/9-1). Part of fieldwork expenses and radiocarbon dating were financially supported by Fundacao de Apoio a Pesquisa Cientifica e Tecnologica do Estado de Santa Catarina (FAPESC) (Grant CON08857/2007-9) and by the Inter-American Institute for Global Change Research (IAI) CRN-2005 (U.S. NSF Grant GEO-0452325).	SPRINGER	2013	Plant Sciences; Paleontology	Plant Sciences; Paleontology	WOS:000319777400002		Brazil; Germany	Germany
56	Assessing the Response of Nematode Communities to Climate Change-Driven Warming: A Microcosm Experiment	PLOS ONE	English		BACTERIVOROUS NEMATODES; MARINE-SEDIMENTS; SANDY BEACH; BIODIVERSITY; ASSEMBLAGES; DIVERSITY; MEIOFAUNA; CHLOROPHYLL; ACCLIMATION; MEIOBENTHOS	CONACYT; Flemish National Science Foundation (FWO) [3G019209W]; research council of UGent [BOF09/24J/148];  [CONACYT-SEMARNAT-2004-C01-300]	"This research was funded by the grant CONACYT-SEMARNAT-2004-C01-300 to ARO. The paper derived from the first author's PhD research at the Marine Ecology program at CICESE where she was supported by CONACYT. TM received funding from the Flemish National Science Foundation (FWO) through project 3G019209W and from the research council of UGent (project BOF09/24J/148). The funders had no role in study design, data collection and analysis, decision to publish, or preparation of the manuscript."	PUBLIC LIBRARY SCIENCE	2013	Multidisciplinary Sciences	Science & Technology - Other Topics	WOS:000320576400140		Belgium; Mexico	Mexico
57	Large-Scale Variation in Combined Impacts of Canopy Loss and Disturbance on Community Structure and Ecosystem Functioning	PLOS ONE	English		BIODIVERSITY LOSS; INTERTIDAL COMMUNITY; PRIMARY PRODUCTIVITY; MARINE BIODIVERSITY; CLIMATE-CHANGE; ROCKY SHORES; DIVERSITY; ASSEMBLAGES; STABILITY; IDENTITY	"European Community [GOCE-CT-2003-505446]; Irish Research Council for Science, Engineering and Technology"	"The project was carried out within the framework of the MarBEF Network of Excellence 'Marine Biodiversity and Ecosystem Functioning' which was funded by the Sustainable Development, Global Change and Ecosystems Programme of the European Community's Sixth Framework Programme (contract no. GOCE-CT-2003-505446). Additional funding was provided by participating institutions and the Irish Research Council for Science, Engineering and Technology. The funders had no role in study design, data collection and analysis, decision to publish, or preparation of the manuscript."	PUBLIC LIBRARY SCIENCE	2013	Multidisciplinary Sciences	Science & Technology - Other Topics	WOS:000320363300067		Canada; Chile; Estonia; France; Germany; Ireland; Italy; Portugal; UK	Ireland
58	Tracking climate change in a dispersal-limited species: reduced spatial and genetic connectivity in a montane salamander	MOLECULAR ECOLOGY	English	climate change; connectivity; dispersal; genetic structure; landscape genetics; Pseudoeurycea leprosa; Trans-Mexican Volcanic Belt	EXTREME POPULATION SUBDIVISION; MULTILOCUS GENOTYPE DATA; LANDSCAPE GENETICS; EXTINCTION RISK; COMPARATIVE PHYLOGEOGRAPHY; FRAGMENTED LANDSCAPE; NICHE CONSERVATISM; WESTERN-HEMISPHERE; MIGRATION RATES; MOUNTAIN PASSES	"Microsoft Corporation; Spanish Ministerio de Ciencia e Innovacion [2008-0890]; Fundacao para a Ciencia e Tecnologia (FCT, Portugal) [SFRH/BPD/74834/2010]; PAPIIT-UNAM [IN212111]; National Science Foundation"	"Molecular data were collected in the Evolutionary Genetics Core Facility and the Core Laboratories Genotyping and Sequencing Facility at Cornell. Analyses benefited from resources provided by the Computational Biology Service Unit at Cornell University, a facility partially funded by Microsoft Corporation. GVA was supported by a postdoctoral fellowship from the Spanish Ministerio de Ciencia e Innovacion (Ref: 2008-0890) and a post-doctoral fellowship from Fundacao para a Ciencia e Tecnologia (Ref: SFRH/BPD/74834/2010; FCT, Portugal). Fieldwork and laboratory efforts were funded by grants from PAPIIT-UNAM (number IN212111 to G. P.-O.) and the National Science Foundation (to KZ). We thank Dr. Stephen Spear and three anonymous referees for constructive comments on earlier versions of the manuscript."	WILEY-BLACKWELL	2013	Biochemistry & Molecular Biology; Ecology; Evolutionary Biology	Biochemistry & Molecular Biology; Environmental Sciences & Ecology; Evolutionary Biology	WOS:000320396100008		Colombia; Mexico; USA	Portugal
59	High rates of forest loss and turnover obscured by classical landscape measures	APPLIED GEOGRAPHY	English	Conservation; Data constraints; Deforestation; Fragmentation; Habitat turnover; Landscape indices; Remote sensing	SOUTH-CENTRAL CHILE; TROPICAL MONTANE FORESTS; LAND-USE; BIODIVERSITY CONSERVATION; ECOSYSTEM SERVICES; SPECIES-DIVERSITY; HABITAT FRAGMENTATION; SPATIAL-ANALYSIS; SMALL PATCHES; RAIN-FOREST			ELSEVIER SCI LTD	2013	Geography	Geography	WOS:000319642100021		Chile; Spain; UK	Chile
60	"Improving species distribution models using biotic interactions: a case study of parasites, pollinators and plants"	ECOGRAPHY	English		ADAPTIVE REGRESSION SPLINES; CLIMATE-CHANGE; PREDICTION; NICHE; ABUNDANCE; NETWORKS; BIODIVERSITY; UNCERTAINTY; PROJECTIONS; MUTUALISM	Brazilian Federal Agency for Support and Evaluation of Postgraduate Education [CAPES 3030-10-5]; European Commission through the STEP project (Status and Trends of European Bees) [244090-STEP-CP-FP]	The authors are grateful to the support of the Brazilian Federal Agency for Support and Evaluation of Postgraduate Education (CAPES 3030-10-5) to TCG and to the European Commission through the STEP project (Status and Trends of European Bees) funded under grant 244090-STEP-CP-FP (JCB).	WILEY-BLACKWELL	2013	Biodiversity Conservation; Ecology	Biodiversity & Conservation; Environmental Sciences & Ecology	WOS:000319290600002		Brazil; Netherlands; UK	Brazil
61	Tropical Peat Accumulation in Central Amazonia	WETLANDS	English	Brazil; Central Amazonia; Peat; South America; Tropical peatland	FLOODPLAIN FORESTS; FLORISTIC COMPOSITION; SPECIES RICHNESS; WESTERN AMAZONIA; FORELAND BASIN; CLIMATE-CHANGE; SWAMP FOREST; LEAF-LITTER; RIVER; PEATLANDS	Kone Foundation; GEOMA Modelling Network of the Brazilian Ministry of Science; Societas Biologica Fennica Vanamo	"We thank Joao Rocha, Isis Perdigao, Brazilian villagers and the staff of the National Institute for Research in the Amazon (Instituto Nacional de Pesquisas da Amazonia, INPA) for help during the field work; Kari Kortekuru, Marko Pesu and Hanna Tuomisto for field equipment; Orlando Cruz Junior, Marjut Wallner and the Department of Geology of the University of Turku for laboratory facilities; and Kalle Ruokolainen and Leif Schulman. In addition, we thank the Kone Foundation, the GEOMA Modelling Network of the Brazilian Ministry of Science and the Societas Biologica Fennica Vanamo for funding. The collected peat samples belong to INPA. A portion of each sample was sent by INPA to the University of Turku, Finland, for the laboratory analyses."	SPRINGER	2013	Ecology; Environmental Sciences	Environmental Sciences & Ecology	WOS:000318797900010		Brazil; Finland	Finland
62	"Assessing the micro-phytoplankton response to nitrate in Comau Fjord (42 degrees S) in Patagonia (Chile), using a microcosms approach"	ENVIRONMENTAL MONITORING AND ASSESSMENT	English	Diatoms; Nitrate; Chlorophyll-a; Phytoplankton structure; Patagonian fjords	SOUTHERN CHILE; THALASSIOSIRA-WEISSFLOGII; LIMITATION; GROWTH; OCEAN; SEA; PRODUCTIVITY; VARIABILITY; DYNAMICS; PATTERNS	FONDECYT [1080187]; Centro de Investigacion de Ecosistemas de la Patagonia (CIEP); Programa de Financiamiento Basal COPAS-Sur Austral; WAFOW/NTNU-Norwegian Research Council Latin American-Norway Programme; COPAS-Sur Austral	"This research was funded by FONDECYT 1080187 (J.L. Iriarte). We thank the Huinay Foundation for providing marine laboratories and vessel facilities, as well as phytoplankton data from the Comau Fjord, and our colleagues G. Forsterra and V. Haussermann for their help at the Huinay Scientific Station. We appreciate the valuable help of Patricio Ampuero and Caroll Garcia during the experimental work and microscopic analysis, and Pirjo Huovinen for allowing us to use her submersible Ramses-ACC2-UV-VIS hyperspectral radiometer sensor (Trios Optical Sensors). This research was also partially funded by the Centro de Investigacion de Ecosistemas de la Patagonia (CIEP), Programa de Financiamiento Basal COPAS-Sur Austral, and WAFOW/NTNU-Norwegian Research Council Latin American-Norway Programme. The winter experiment was part of the MSc. Thesis of Ms. Pamela Labbe at Universidad de Concepcion, who was funded by a 1-year scholarship from COPAS-Sur Austral. This is publication 55 of Huinay Scientific Field Station."	SPRINGER	2013	Environmental Sciences	Environmental Sciences & Ecology	WOS:000318503100043		Chile; Norway	Chile
63	Impacts of ocean acidification on marine organisms: quantifying sensitivities and interaction with warming	GLOBAL CHANGE BIOLOGY	English	calcification; carbonate chemistry; climate change; cumulative effects; pH	CLIMATE-CHANGE; CORAL; METAANALYSIS; CARBON; TEMPERATURE; RESPONSES; EXPOSURE; FISH; PH; CALCIFICATION	MedSeA project [265103]; European Community	"Thanks are due to C. D. G. Harley and two reviewers for comments on an early version of this manuscript and A.-M. Nisumaa for her help with data compilation. This study is a contribution to the European Project on Ocean Acidification (EPOCA) and the MedSeA project (Contract #265103), with funding from the European Community's Seventh Framework Programme. Scientific illustrations are courtesy of the Integration and Application Network (http://ian.umces.edu/symbols/), University of Maryland Center for Environmental Science."	WILEY-BLACKWELL	2013	Biodiversity Conservation; Ecology; Environmental Sciences	Biodiversity & Conservation; Environmental Sciences & Ecology	WOS:000318353300020		Australia; Canada; Chile; France; Spain; USA	USA
64	Phlebotomine sandflies and the spreading of leishmaniases and other diseases of public health concern	MEDICAL AND VETERINARY ENTOMOLOGY	English	Carrion's disease; Chandipura virus encephalitis; leishmaniasis; phlebotomine sandflies; sandfly fever; summer meningitis; vesicular stomatitis	SAND FLIES DIPTERA; VESICULAR STOMATITIS-VIRUS; AMERICAN CUTANEOUS LEISHMANIASIS; LUTZOMYIA-LONGIPALPIS DIPTERA; CANINE ANTIBODY-RESPONSE; NORTH-CENTRAL VENEZUELA; NEW-JERSEY VIRUS; VISCERAL LEISHMANIASIS; CHANDIPURA-VIRUS; TOSCANA VIRUS	"EU [FP7-261504 EDENext, INCO-CT-2005-015407]"	This work was partially funded by EU grant FP7-261504 EDENext and is catalogued by the EDENext Steering Committee as EDENext022 (http://www.edenext.eu). The contents of this publication are the responsibility of the authors and do not necessarily reflect the views of the European Commission. MDF was supported by a grant from the EU (INCO-CT-2005-015407).	WILEY-BLACKWELL	2013	Entomology; Veterinary Sciences	Entomology; Veterinary Sciences	WOS:000318114300001		France; Italy; Venezuela	Italy
65	Elevational Distribution and Conservation Biogeography of Phanaeine Dung Beetles (Coleoptera: Scarabaeinae) in Bolivia	PLOS ONE	English		SPECIES-RICHNESS PATTERNS; MONTANE RAIN-FOREST; RAPOPORTS RULE; BODY-SIZE; GEOMETRIC CONSTRAINTS; ALTITUDINAL GRADIENTS; DIVERSITY PATTERNS; GLOBAL ANALYSIS; BERGMANNS RULE; SPATIAL SCALE			PUBLIC LIBRARY SCIENCE	2013	Multidisciplinary Sciences	Science & Technology - Other Topics	WOS:000320362700184		Bolivia; Canada; UK; USA	Bolivia
66	"The spatio-temporal colonization and diversification across the Indo-Pacific by a 'great speciator' (Aves, Erythropitta erythrogaster)"	PROCEEDINGS OF THE ROYAL SOCIETY B-BIOLOGICAL SCIENCES	English	island biogeography; integrative taxonomy; speciation; phylogeny; Pleistocene climate changes	NORTH-AMERICAN BIRDS; MOLECULAR PHYLOGENIES; SPECIES DELIMITATION; BIOGEOGRAPHY; DISPERSAL; EVOLUTION; TAXONOMY; MAXIMUM; RATES; CONSERVATION	Danish National Research Foundation; European Union under REA [PIEF-GA-2011-300924]; Swedish Research Council [621-2010-5321]	"We are grateful to Johannes Erritzoe for kindly sharing his morphometric data, and to two anonymous reviewers for valuable comments on this paper. We thank the following institutions for providing tissue samples: American Museum of Natural History, New York, NY (Paul Sweet); Museum of Comparative Zoology, Cambridge, MA (Jeremiah Trimble); Naturalis Biodiversity Center, Leiden, the Netherlands (Steven van der Mije); Senckenberg Naturhistorische Sammlungen Dresden and Hessian State Museum Darmstadt, Germany (Martin Packert); Zoological Museum, University of Copenhagen, Denmark (Jan Bolding Kristensen); Delaware Museum of Natural History, Wilmington, DE (Jean Woods); Museum fur Naturkunde, Humboldt University Berlin, Germany (Sylke Frahnert); Australian Museum, Sydney, Australia (Walter Boles); Swedish Museum of Natural History, Stockholm, Sweden (Ulf Johansson); and Peabody Museum of Natural History, Yale University, New Haven, CT (Kristof Zyskowski). P.-H. F. and K.A.J. acknowledge the Danish National Research Foundation for funding to the Center for Macroecology, Evolution and Climate. K.A.J. acknowledges support from the People Programme (Marie Curie Actions) of the European Union's Seventh Framework Programme (FP7/2007-2013) under REA grant agreement no. PIEF-GA-2011-300924. This work was supported by the Swedish Research Council (grant no. 621-2010-5321 to P.G.P.E.)."	ROYAL SOC	2013	Biology; Ecology; Evolutionary Biology	Life Sciences & Biomedicine - Other Topics; Environmental Sciences & Ecology; Evolutionary Biology	WOS:000317482100022		Brazil; Denmark; Netherlands; Sweden; UK	Sweden
67	Diverging Responses of Tropical Andean Biomes under Future Climate Conditions	PLOS ONE	English		LAND-USE CHANGE; CHANGE IMPACTS; BIODIVERSITY HOTSPOTS; SPECIES DISTRIBUTIONS; ICE-AGE; CONSERVATION; VEGETATION; FOREST; PLANTS; MIGRATION	World Bank; Andean Regional Program of the Spanish Agency for International Cooperation and Development	"The Project was funded by the World Bank, and the Andean Regional Program of the Spanish Agency for International Cooperation and Development. The funders had no role in study design, data collection and analysis, decision to publish, or preparation of the manuscript."	PUBLIC LIBRARY SCIENCE	2013	Multidisciplinary Sciences	Science & Technology - Other Topics	WOS:000319654700172		Ecuador; Peru; UK	Peru
68	Invaders of pollination networks in the Galapagos Islands: emergence of novel communities	PROCEEDINGS OF THE ROYAL SOCIETY B-BIOLOGICAL SCIENCES	English	biological invasions; insect and vertebrate pollination; modularity; mutualistic interactions; nestedness; oceanic islands	MUTUALISTIC NETWORKS; GLOBAL CHANGE; ALIEN PLANTS; IMPACT; BIODIVERSITY; CONSERVATION; EXTINCTION; VISITATION; DIVERSITY; INVASIONS	BBVA Foundation	"We thank the staff at the Galapagos National Park, particularly Washington Tapia for logistical support and facilitating our trips between islands, and the Charles Darwin Foundation for allowing us to use their laboratories, the herbarium and the insect collections. We are especially grateful to the taxonomists who identified the insects, especially Ana Maria Ortega and Alejandro Mieles. We also thank Novarino Castillo for being our 'guardian angel' during the field trips, and Eduardo Rosero 'Vikos' (captain of Queen Mabel) and his crew for making boat trips a very interesting experience and for taking minimum risks during the often difficult disembarkations. We are grateful to two anonymous reviewers for their valuable comments. We also thank Charles Novaes de Santana for his help when making figure 2. The research was financed by BBVA Foundation. This publication is contribution no. 2060 of the Charles Darwin Foundation."	ROYAL SOC	2013	Biology; Ecology; Evolutionary Biology	Life Sciences & Biomedicine - Other Topics; Environmental Sciences & Ecology; Evolutionary Biology	WOS:000316413700006		Denmark; Ecuador; Portugal; Spain; USA	Spain
69	On the Non-Compliance in the North Sea Cod Stock	SUSTAINABILITY	English	(Un)observed scientific advice; total allowable catches; economic value of North Sea cod (Gadus morhua) stock; Common Fisheries Policy Reform	COMMON FISHERIES POLICY; CLIMATE-CHANGE; GADUS-MORHUA; SUSTAINABILITY; MANAGEMENT; COLLAPSE; ATLANTIC; FISH; BIODIVERSITY; LESSONS	Norwegian Research Council; Campus do Mar-International Campus of Excellence; Spanish Agency for International Development Cooperation (AECID); Galician Regional Government (Xunta de Galicia) [INCITE 09201042PR]	"The authors gratefully acknowledge four anonymous reviewers for insightful comments and suggestions. The authors are also grateful to Prof. Juan Carlos Estevez (USC) for his valuable assistance in the statistical analysis of the model. The authors also acknowledge valuable discussions and suggestions during the XIII Workshop of the Latin American and the Caribbean Environmental Economics Program (LACEEP) (San Jose de Costa Rica, May 19-22nd 2012), and the Subregional Workshop for South America on Valuation and Incentive Measures (Santiago de Chile, May 14-17th 2012) organized by the UNEP Program and the Convention on Biological Diversity (CBD). SV acknowledges the financial support from the Norwegian Research Council, the Campus do Mar-International Campus of Excellence, and the Spanish Agency for International Development Cooperation (AECID). MA acknowledges financial aid from Galician Regional Government (Xunta de Galicia) through grant INCITE 09201042PR."	MDPI AG	2013	Environmental Sciences; Environmental Studies	Environmental Sciences & Ecology	WOS:000324048800012		Argentina; Spain; Sweden	Spain
70	Behavioural adjustments for a life in the city	ANIMAL BEHAVIOUR	English	biological invasions; ecological opportunity; habitat change; niche conservatism; temperament	HOUSE SPARROWS; URBAN AREAS; GREAT TITS; GENETIC DIFFERENTIATION; HABITAT FRAGMENTATION; PHENOTYPIC PLASTICITY; ANTHROPOGENIC NOISE; PERSONALITY-TRAITS; SOCIAL INFORMATION; INDIVIDUAL HUMANS	"Spanish Government [CGL2010-1838, CSD2008-00040]; Catalan government [2009SGR481]"	"We thank Andy Sih and Susan Foster for the kind invitation to participate in the symposium that prompted this special issue. We also thank Andy Sih, Georgia Mason and two anonymous referees for useful comments and suggestions, Emilie Snell-Rood, Andy Sih, Simon Reader and Louis Lefebvre for discussions about the meaning of behavioural plasticity, and Louis Lefebvre, Simon Reader, Denis Reale, Gabriel Garcia-Pena, Nacho Bartomeus, Andrea Griffin and Julie Morand-Ferron for discussions over the past years. This work has been supported by funds from the Spanish Government (CGL2010-1838, 'MONTES' CSD2008-00040) and the Catalan government (2009SGR481). Expenses of attending the ABS conference were covered by National Science"	ACADEMIC PRESS LTD- ELSEVIER SCIENCE LTD	2013	Behavioral Sciences; Zoology	Behavioral Sciences; Zoology	WOS:000319332000027		Chile; Spain	Spain
71	A Case for Crop Wild Relative Preservation and Use in Potato	CROP SCIENCE	English		BIOGEOGRAPHIC PREDICTIVITY RESISTANCE; POLLEN-PISTIL INCOMPATIBILITY; CULTIVATED POTATO; TAXONOMIC PREDICTIVITY; SEXUAL POLYPLOIDIZATION; SOLANUM-TUBEROSUM; HOMOLOGOUS SERIES; EARLY BLIGHT; GENE BANKS; VIRUS-Y	government of Norway	"The Global Crop Diversity Trust is gratefully acknowledged for convening the potato crop wild relative expert workshop through the initiative ""Adapting agriculture to climate change: a global initiative to collect, conserve, and use crop wild relatives,"" which is funded by the government of Norway. Stef de Haan, Henry Juarez, Benny Ordonez, Alberto Salas, and Janny van Beem from the International Potato Center reviewed this manuscript and provided valuable input. The contributions of the following workshop participants is also acknowledged: Walter Amoros, Mathews Andrew, Arturo Brenes, Paolo Donini, Tatjana Gavrilenko, Wolfgang Grunenberg, Kazuyoshi Hosaka, Andrew Jarvis, Sandra Knapp, Hannele Lindqvist-Kreuze, Elisa Mihovilovich, Philippe Monneveux, Flor Rodriguez, Manuel Ruiz, Tiina Sarkinnen, Rena Sanetomo, Maria Scurrah, Craig Yencho, and Maria Zaharieva."	CROP SCIENCE SOC AMER	2013	Agronomy	Agriculture	WOS:000319527000002		Argentina; Brazil; Italy; Peru; Poland; USA	USA
72	Nature conservation: priority-setting needs a global change	BIODIVERSITY AND CONSERVATION	English	Proactive conservation planning; Climate change; Biodiversity; Protected areas; Interdisciplinary conservation biology; Insensa GIS	CLIMATE-CHANGE; BIODIVERSITY CONSERVATION; ECOSYSTEM SERVICES; SPECIES RICHNESS; POPULATION-GROWTH; DECISION-MAKING; RAIN-FOREST; HOTSPOTS; STRATIFICATION; DIVERSITY	"Ministry of Science, Research and Culture of Brandenburg through Europaischen Sozialfonds; Ministry of Science, Research and Culture of Brandenburg through Land Brandenburg; Academy of Sciences and Literature Mainz, Germany"	"This research project is supported by the Ministry of Science, Research and Culture of Brandenburg through funds of the Europaischen Sozialfonds and the Land Brandenburg. This project is also funded by the Academy of Sciences and Literature Mainz, Germany (""Biodiversity in Change"" Program). It was carried out within the framework of a) the cooperative graduate research program ""Adaptive Nature Conservation under Climate Change"" of Potsdam University, the University for Sustainable Development Eberswalde and the Potsdam Institute for Climate Impact Research, Germany and b) the early stage researchers group ""Regional Adaptation to Climate Change-Ecosystem Services and Biodiversity"". We thank the anonymous reviewers for valuable suggestions as well as Wolfgang Cramer, Gerold Kier, Jens Mutke, Monika Bertzky and Juliane Geyer for comments on drafts of this paper. We would also like to thank Bjorn Reu of the Max-Planck-Institute for Biogeochemistry in Jena (Germany), Michael Lefsky of the Department of Forest, Rangeland and Watershed Stewardship of the University of Colorado (USA), Patrick Gonzalez of the National Park Service in Washington (USA), Robin Naidoo, WWF, Washington (USA) for the provision of data."	SPRINGER	2013	Biodiversity Conservation; Ecology; Environmental Sciences	Biodiversity & Conservation; Environmental Sciences & Ecology	WOS:000319140500009		Bolivia; Germany; UK	Germany
73	JOURNEY FROM THE WEST: DID TROPICAL GRAPHIDACEAE (LICHENIZED ASCOMYCOTA: OSTROPALES) EVOLVE FROM A SAXICOLOUS ANCESTOR ALONG THE AMERICAN PACIFIC COAST?	AMERICAN JOURNAL OF BOTANY	English	Graphidaceae; lichens; Mediterranean regions; Ostropales; Pacific Desert; rock-inhabiting; Sonoran Desert	LECANOROMYCETES OSTROPALES; PHYLOGENETIC-RELATIONSHIPS; LATITUDINAL GRADIENTS; ATACAMA DESERT; RIBOSOMAL DNA; MOLECULAR PHYLOGENY; PARALLEL EVOLUTION; SPECIES RICHNESS; CLIMATE-CHANGE; SEQUENCE DATA	National Science Foundation [DEB-1025861]; Erwin Warth Stiftung; Bay and Paul Foundations	"This study was supported by a grant from the National Science Foundation: ATM-Assembling a taxonomic monograph: The lichen family Graphidaceae (DEB-1025861 to The Field Museum: T. Lumbsch [PI], R. Lucking [CoPI]). Herbarium curators Othmar Breuss (W), Bruno Dennetiere (PC), Peter Mansfeld (KASSEL), and Michaela Schmull (FH) are thanked for their collaboration. We are grateful to Martin Irestedt who swiftly provided laboratory assistance at Molekylarsystematiska Laboratoriet, Naturhistoriska riksmuseet. The Galapagos Lichen Inventory is possible because of the long-term support by the Galapagos National Park, especially its technical director Washington Tapia. The Galapagos aspect of this study has received financial support by the Erwin Warth Stiftung and the Bay and Paul Foundations. This publication is contribution number 2057 of the Charles Darwin Foundation for the Galapagos Islands."	BOTANICAL SOC AMER INC	2013	Plant Sciences	Plant Sciences	WOS:000318720200003		Ecuador; Sweden; USA	USA
74	"Interactions between repeated fire, nutrients, and insect herbivores affect the recovery of diversity in the southern Amazon"	OECOLOGIA	English	Community composition; Disturbance; Regeneration; Resource availability; Species evenness	PLANT-SPECIES DIVERSITY; TROPICAL FORESTS; RAIN-FOREST; RESOURCE HETEROGENEITY; SOUTHEASTERN AMAZONIA; DENSITY-DEPENDENCE; TREE DIVERSITY; CLIMATE-CHANGE; DYNAMICS; BIODIVERSITY			SPRINGER	2013	Ecology	Environmental Sciences & Ecology	WOS:000317686800020		Brazil; Germany; USA	USA
75	The relationship of tropical bird communities to tree species composition and vegetation structure along an Andean elevational gradient	JOURNAL OF BIOGEOGRAPHY	English	Andes; avian guilds; beta diversity; climate change; habitat use; montane forest; Neotropics; nestedness; species turnover	CLIMATE-CHANGE; RAIN-FOREST; PRIMARY PRODUCTIVITY; BETA DIVERSITY; RANGE SHIFTS; ASSEMBLAGES; TURNOVER; DISTRIBUTIONS; BIODIVERSITY; FLORISTICS	"Gordon and Betty Moore Foundation's Andes to Amazon Initiative; Blue Moon Fund; American Ornithologists' Union; Asociacion para la Conservacion de la Cuenca Amazonica; Wilson Ornithological Society; Explorer's Club; University of Missouri; Gordon and Betty Moore Foundation Andes to Amazon Initiative; National Science Foundation [EAR 0711414, DEB-0237684]"	"This paper represents work by the Andes Biodiversity and Ecosystem Research Group and arose through meetings supported by the Gordon and Betty Moore Foundation's Andes to Amazon Initiative and Blue Moon Fund. This study was funded by grants to J.E.J. from the American Ornithologists' Union and Asociacion para la Conservacion de la Cuenca Amazonica; to C. L. M. from the Wilson Ornithological Society, Explorer's Club, and University of Missouri; and to M.S. by the Gordon and Betty Moore Foundation Andes to Amazon Initiative, and National Science Foundation grants EAR 0711414 and DEB-0237684. The Direccion General de Areas Naturales Protegidas y Flora y Fauna Silvestre of INRENA provided permits for research and exportation of specimens. T. Boza, R. Butron, P. Butron, L. M. Cabrera, B. Cook, R. Cruz, L. Cueto, K. Elliot, C. Edgerton, D. Farfan, J. Farfan, M. Friedman, V. Huaman, M. Jurado, M. Libsch, G. Londono, C. McAtee, D. Miranda, J. Olano, Z. Peterson, N. Raurau Quisiyupanqui, R. Quispes, S. J. Socolar, J. Ungvari-Martin, and C. Zurita assisted with data collection. Parque Nacional del Manu, ACCA, and Peru Verde offered logistical support. We thank D. Levey, S. Robinson, J. Terborgh, and two anonymous referees for comments on previous manuscript versions."	WILEY-BLACKWELL	2013	"Ecology; Geography, Physical"	Environmental Sciences & Ecology; Physical Geography	WOS:000317993000013		Canada; Peru; UK; USA	Canada
76	Inter-annual dynamics of abyssal polychaete communities in the North East Pacific and North East Atlantic-A family-level study	DEEP-SEA RESEARCH PART I-OCEANOGRAPHIC RESEARCH PAPERS	English	Benthic ecology; Community structure; Macrofauna; Polychaeta; Rank abundance distribution; Time series	DEEP-SEA HOLOTHURIANS; PLAIN NE ATLANTIC; LONG-TERM CHANGE; TIME-SERIES; BENTHIC COMMUNITY; ARABIAN SEA; CLIMATE; PHYTODETRITUS; ECOSYSTEMS; ABUNDANCE	"National Science Foundation [OCE89-22620, OCE92-17334, OCE97-11697, OCE98-17103]; David and Lucile Packard Foundation; Natural Environment Research Council, Porcupine Abyssal-Plain Sustained Observatory; EC MAST BENGAL programme (EC) [MAS-3 950018]"	"We thank the crews and shipboard technical staffs of RRS Discovery, RRS Challenger, RRS Charles Darwin, RRS James Cook for sampling at PAP, of R/V New Horizon, R/V Atlantis, R/V Revel le, R/V Melville and R/V Wecoma for sampling at Sta. M; past and present staffs of the Scripps Institution of Oceanography Benthic Invertebrate Collection, of the Natural History Museum, London, of the NOC Discovery Collections, the past and present member of PAP research team and Sta. M research team, Dr. B. Bett and Dr. Clarke for fruitful discussions, as well as Dr. L Lovell and three anonymous reviewers for constructive commenting on the manuscript. Funding was supported by the National Science Foundation (grant number OCE89-22620, OCE92-17334, OCE97-11697, and OCE98-17103), the David and Lucile Packard Foundation, the Natural Environment Research Council, Porcupine Abyssal-Plain Sustained Observatory, and the EC MAST BENGAL programme (EC contract MAS-3 950018)."	PERGAMON-ELSEVIER SCIENCE LTD	2013	Oceanography	Oceanography	WOS:000317888800014		Chile; UK; USA	UK
77	Monitoring land use and land cover change in mountain regions: An example in the Jalca grasslands of the Peruvian Andes	LANDSCAPE AND URBAN PLANNING	English	Elevation gradient; Landscape analysis; Land use change; Object-based classification; Tropical Andes	HABITAT FRAGMENTATION; TROPICAL ANDES; CONSERVATION PRIORITIES; LANDSCAPE CHANGE; CLIMATE-CHANGE; VEGETATION; CLASSIFICATION; REGENERATION; CONVERSION; PATTERNS	CONDESAN; Institute for Biodiversity and Ecosystem Dynamics (IBED) of the Universiteit van Amsterdam	"We would like to thank Alicia Quispe from the Regional Goverment of Cajamarca (director of ""Proyecto Zonificacion Ecologica Economica de la region Cajamarca""), Enrique Crisologo and David Rosario for their help with GIS data. Also, this work was possible thanks to the financial support of Proyecto Paramo Andino implemented by CONDESAN and the Institute for Biodiversity and Ecosystem Dynamics (IBED) of the Universiteit van Amsterdam."	ELSEVIER SCIENCE BV	2013	"Ecology; Environmental Studies; Geography; Geography, Physical; Urban Studies"	Environmental Sciences & Ecology; Geography; Physical Geography; Urban Studies	WOS:000316530900005		Netherlands; Peru	UK
78	Molecular systematics and evolution of the Synallaxis ruficapilla complex (Ayes: Furnariidae) in the Atlantic Forest	MOLECULAR PHYLOGENETICS AND EVOLUTION	English	Passeriformes; Neotropics; Species tree; Plio-Pleistocene; Diversification	SEMIARID NORTHEASTERN BRAZIL; SPECIES TREES; NEOTROPICAL BIODIVERSITY; BAYESIAN-INFERENCE; MITOCHONDRIAL-DNA; INTRON VARIATION; MULTILOCUS DATA; ANDEAN UPLIFT; NUCLEAR-DNA; GENE TREES	Fundacao de Amparo a Pesquisa do Estado de Sao Paulo (FAPESP); Coordenacao de Aperfeicoamento de Pessoal de Nivel Superior (CAPES); Conselho Nacional de Desenvolvimento Cientifico e Tecnologico (CNPq); Danish National Research Foundation; Swedish Research Council [621-2010-5321]; USP Provost's Office for Research	"We thank Alexandre Aleixo (MPEG), Fabricio R. Santos (UFMG), and Marcos Raposo (MNRJ) for providing some of the tissues used in this study. We are grateful to Santiago Claramunt who sequenced samples housed in LSU. We thank Fabio S.R. Amaral, Claydson P. Assis, Luciano M. Lima, Marcos M. Coelho, Ana C. Fazza, Tiago S. Ribeiro for their help in field work. We thank Renata Stopiglia for insightful discussions about Synallaxis systematics. We thank an anonymous reviewer for his/her comments in a previous version of this article. Luiz P. Gonzaga gently authorized the use of the illustrations of the S. ruficapilla complex. This study is part of a PhD dissertation by HBF. This work was supported by Fundacao de Amparo a Pesquisa do Estado de Sao Paulo (FAPESP), Coordenacao de Aperfeicoamento de Pessoal de Nivel Superior (CAPES), Conselho Nacional de Desenvolvimento Cientifico e Tecnologico (CNPq), Danish National Research Foundation (support for the Center for Macroecology, Evolution and Climate, Denmark) and the Swedish Research Council (Grant Numbers 621-2010-5321 to PE). Instituto Brasileiro do Meio Ambiente e dos Recursos Naturais Renovaveis (IBA-MA) and Instituto Chico Mendes de Conservacao da Biodiversidade (ICMBio) provided permits to collect the samples. This work was developed in the Research Center on Biodiversity and Computing (BioComp) of the Universidade de Sao Paulo (USP), supported by the USP Provost's Office for Research."	ACADEMIC PRESS INC ELSEVIER SCIENCE	2013	Biochemistry & Molecular Biology; Evolutionary Biology; Genetics & Heredity	Biochemistry & Molecular Biology; Evolutionary Biology; Genetics & Heredity	WOS:000317028200010		Brazil; Denmark; Sweden	Brazil
79	Temperature-dependent shifts in herbivore performance and interactions drive nonlinear changes in crop damages	GLOBAL CHANGE BIOLOGY	English	agricultural pests; biodiversityecosystem functioning; conceptual model; crop damage; global warming; herbivore pest; species interactions; stress-gradient hypothesis; thermal stress	STRESS-GRADIENT HYPOTHESIS; CLIMATE-CHANGE; BIOTIC INTERACTIONS; SPECIES INTERACTIONS; TROPICAL ANDES; PLANT-COMMUNITIES; BIODIVERSITY; FACILITATION; ECOSYSTEMS; RESPONSES	McKnight Foundation [C09-031]	We dedicate this article in kind memory of Charlotte Mazoyer. This work was conducted within the project 'Innovative Approaches for Integrated Pest Management in changing Andes' (C09-031) funded by the McKnight Foundation.	WILEY-BLACKWELL	2013	Biodiversity Conservation; Ecology; Environmental Sciences	Biodiversity & Conservation; Environmental Sciences & Ecology	WOS:000315900800008		Bolivia; Ecuador; France	France
80	Cryptic species and phylogeographical structure in the tree Cedrela odorata L. throughout the Neotropics	JOURNAL OF BIOGEOGRAPHY	English	Conservation genetics; cryptic species; dispersal; diversification; Meliaceae; Neogene; phylogeography; Pleistocene; Spanish cedar; vicariance	RAIN-FOREST TREE; DNA PHYLOGEOGRAPHY; GENETIC-VARIATION; SEASONAL FOREST; CLIMATE-CHANGE; SOUTH-AMERICA; COSTA-RICA; DIVERSIFICATION; QUATERNARY; MELIACEAE	"European Commission [FP6-2002-INCO-DEV-1, 003708]"	"This work was funded by the European Commission, as part of the 'SEEDSOURCE' project (FP6-2002-INCO-DEV-1, contract number 003708). Samples were obtained from many sources within and outside the SEEDSOURCE consortium, and particular thanks are due to Maristerra Lemes, Caroline Scotti-Saintagne, Chris Dick, David Boshier, Alan Gray, Euridice Honorio, Utrecht University Herbarium, INPA Herbarium, EMBRAPA Herbarium, IRD Cayenne, Missouri Botanical Garden and the Oxford Forestry Institute (now incorporated in the Department of Plant Sciences, University of Oxford). We thank all of those who collected and/or provided samples for the study. We also thank the editors and anonymous referees for their comments, which have substantially improved the manuscript."	WILEY-BLACKWELL	2013	"Ecology; Geography, Physical"	Environmental Sciences & Ecology; Physical Geography	WOS:000316325500010		Australia; Costa Rica; Cuba; Ecuador; Italy; UK	UK
81	Spider Trait Assembly Patterns and Resilience under Fire-Induced Vegetation Change in South Brazilian Grasslands	PLOS ONE	English		COMPLEX-STRUCTURED HABITATS; CO-INERTIA ANALYSIS; ORB-WEAVING SPIDER; FUNCTIONAL DIVERSITY; COMMUNITY ORGANIZATION; PLANT DIVERSITY; SUBTROPICAL GRASSLAND; CAMPOS GRASSLANDS; PREY AVAILABILITY; SPECIES-DIVERSITY	"CNPq, Brazil [479083/2008-8, 306573/2009-1]; CAPES, Brazil; Dimensions of Biodiversity Distributed Graduate Seminar (NSF, USA) [1050680]"	"The project was supported by grants from CNPq, Brazil, to Valerio Pillar (479083/2008-8 and 306573/2009-1). Luciana Podgaiski and Fernando Joner received PhD Scholarships from CAPES, Brazil. The project benefitted from travel funding provided to Luciana Podgaiski and Valerio Pillar by the Dimensions of Biodiversity Distributed Graduate Seminar (NSF, USA, grant 1050680 coordinated by Sandy Andelman and Julia Parrish. The funders had no role in study design, data collection and analysis, decision to publish, or preparation of the manuscript."	PUBLIC LIBRARY SCIENCE	2013	Multidisciplinary Sciences	Science & Technology - Other Topics	WOS:000317262200097		Brazil; France; Switzerland	Brazil
82	Conservation Priorities for Prunus africana Defined with the Aid of Spatial Analysis of Genetic Data and Climatic Variables	PLOS ONE	English		SPECIES DISTRIBUTIONS; BIOLOGICAL DIVERSITY; EQUATORIAL-GUINEA; MEDICINAL TREE; TROPICAL TREES; POPULATIONS; BIODIVERSITY; FOREST; STRATEGIES; RESOURCES	Austrian Development Agency	"This research was funded by the Austrian Development Agency. It is the result of a collaboration between Bioversity International and the Federal Research and Training Centre for Forests, Natural Hazards and Landscape in Austria, and of a partnership with research institutions in African countries: Kenyatta University, Nairobi, Kenya; University of the Witwatersrand, Johannesburg, South Africa; Silo National des Graines Forestieres, Madagascar; Tanzania Forestry Research Institute, Tanzania; Institute of Agricultural Research for Development (IRAD), Cameroon; Faculty of Agriculture and Environmental Science, Bindura University of Science Education, Zimbabwe; National Forestry Resources Research Institute, Uganda; Coordinador Nacional de la COMIFAC Ministerio de Agricultura y Bosques, Equatorial Guinea within the framework of the project 'Development of strategies for the conservation and sustainable use of Prunus africana to improve the livelihood of small-scale farmers'. The funders had no role in study design, data collection and analysis, decision to publish, or preparation of the manuscript."	PUBLIC LIBRARY SCIENCE	2013	Multidisciplinary Sciences	Science & Technology - Other Topics	WOS:000317480700077		Austria; Belgium; Colombia; Italy; Kenya	Italy
83	Recent Demographic History and Present Fine-Scale Structure in the Northwest Atlantic Leatherback (Dermochelys coriacea) Turtle Population	PLOS ONE	English		MULTILOCUS GENOTYPE DATA; SEA-TURTLES; GENETIC DIVERSITY; MARINE TURTLES; CLIMATE-CHANGE; NULL ALLELES; CONSERVATION IMPLICATIONS; METAPOPULATION DYNAMICS; GLOBAL PHYLOGEOGRAPHY; MAXIMUM-LIKELIHOOD	DEAL Guyane; Kwata NGO; CNPq; Fapemig; CNPq (Brazil); Agence Nationale pour la Recherche through the MIRETTE project [ANR-07-JCJC-0122]	"Part of the laboratory work (processing of West Indies, Cayenne and Awala samples) was funded by DEAL Guyane and Kwata NGO (www.kwata.net). The authors thank CNPq and Fapemig for fundings for the part of the research realized in Brazil (microsatellite databank). EM, FRS and STV were supported by CNPq (Brazil). The authors' thanks go to CNPq and Fapemig for their funding of the research carried out in Brazil (microsatellite databank). EM, FRS and STV were supported by CNPq (Brazil) and to Agence Nationale pour la Recherche through the MIRETTE project (http://projetmirette.fr, ANR-07-JCJC-0122) led by JYG. The funders had no role in study design, data collection and analysis, decision to publish, or preparation of the manuscript."	PUBLIC LIBRARY SCIENCE	2013	Multidisciplinary Sciences	Science & Technology - Other Topics	WOS:000316849200029		Brazil; France; French Guiana; Guadeloupe; Italy; Martinique	French Guiana
84	A revision of Heliotropium sect. Cochranea (Heliotropiaceae)	KEW BULLETIN	English	Atacama Desert; Boraginales; Chile; Peru; taxonomy	RESINOUS EXUDATE; ATACAMA DESERT; NORTHERN CHILE; PYRROLIZIDINE ALKALOIDS; SEMISYNTHETIC COMPOUNDS; ANTIOXIDANT ACTIVITY; FILIFOLIUM RESIN; COASTAL DESERT; CLIMATE-CHANGE; BORAGINACEAE	"German Academic Exchange Service (DAAD) [1030813, 11085016, NSF (USA) DEB 0415573]; CESAF-Chile; European Community [GB-TAF 4514]; FP7 'Capacities' Programme [ES-TAF 136, AT-TAF 2001]"	"For valuable comments and help, I thank M. Ackermann, M. Antonissen, G. Arancio, C. Becker, C. Bidart, E. Danilowicz-Luebert, M. O. Dillon, R. Gajardo, L. Kritzner, N. Garcia, M. Gardner, G. Karabascheva, A. Marticorena, C. Marticorena, D. Muller-Doblies, A. Moreira-Munoz, M. Munoz-Schick, P. Naulin, R. Pinto, P. Pliscoff, A. Salchow, N. Schulz, M. T. Serra, S. Teillier, R. Torres, M. Weigend, J. Wen, and the curators of the consulted herbaria. Information on Weberbauer's specimens provided by A. Cano (USM), M. O. Dillon (F), C. Reynel (MOL) and K. Swierkosz (WRSL) is gratefully acknowledged. I especially thank E. Wood for her patience and for answering all kinds of requests about specimens from HUH. Special thanks to Prof. Dr H. H. Hilger for his support and space at his working group. This research received support from a visiting scholar award at the Smithsonian Institution, the German Academic Exchange Service (DAAD), grants FONDECYT (Chile) No 1030813, No 11085016, NSF (USA) DEB 0415573, CESAF-Chile, and the Synthesys project http://www.synthesys.info/ which is financed by European Community Research Infrastructure Action under the FP6 'Structuring the European Research Area' Programme (GB-TAF 4514) and the FP7 'Capacities' Programme (ES-TAF 136, AT-TAF 2001). The valuable comments of Michael Frohlich and two anonymous reviewers on an earlier version of the manuscript are gratefully acknowledged. This work is dedicated to the memory of my teacher and friend, Professor Rodolfo Gajardo."	SPRINGER LONDON LTD	2013	Plant Sciences	Plant Sciences	WOS:000323896600001		Chile; Germany	Germany
85	Using long-term ecosystem service and biodiversity data to study the impacts and adaptation options in response to climate change: insights from the global ILTER sites network	CURRENT OPINION IN ENVIRONMENTAL SUSTAINABILITY	English		TROPICAL DRY FOREST; BROAD-LEAVED TREES; AKKESHI-KO ESTUARY; ECOLOGICAL RESEARCH; SPECIES RICHNESS; ZOSTERA-MARINA; LEAF PHENOLOGY; NORTHERN JAPAN; SEAGRASS BED; RESILIENCE	"Effect of experimental warming and nitrogen deposition on sensitive alpine meadow ecosystem [VEGA 02/0217/09]; Impacts of climate change on multiple ecosystem services: Processes and adaption options at landscape scales (CLIMES); Academy of Finland [256231]; Chinese Academy of Sciences; Helmholtz Association; Federal Ministry of Education and Research (BMBF), Germany;  [RVO 67985939];  [SEP-CONACYT 83441];  [SEP-CONACYT 50955];  [SEP-CONACYT 2010-129740]"	"We thank all the ILTER network country representatives for contributing their recent important publications to this paper. We want to thank following supporters and research projects for the funding: The long-term research development project no. RVO 67985939 (P.P.); Grant project VEGA 02/0217/09 Effect of experimental warming and nitrogen deposition on sensitive alpine meadow ecosystem (R.K.); Impacts of climate change on multiple ecosystem services: Processes and adaption options at landscape scales (CLIMES) funded by Academy of Finland (No. 256231) & Chinese Academy of Sciences (P.V., D.D., M.F.); Projects SEP-CONACYT 83441, SEP-CONACYT 50955 (P. B. and M.M.), and Project SEP-CONACYT 2010-129740 (P.B.); The TERENO infrastructure funded by the Helmholtz Association and the Federal Ministry of Education and Research (BMBF), Germany. We also acknowledge the contribution of many funding bodies (too numerous to mention) and the staff that conduct research at the ILTER sites and those that contributed articles for this paper. We thank also anonymous referees for valuable suggesting for improvements to the text."	ELSEVIER SCI LTD	2013	Environmental Sciences	Environmental Sciences & Ecology	WOS:000317326900008		Czech Republic; Finland; Germany; Japan; Latvia; Mexico; Mongol Peo Rep; Slovakia; Sweden; UK; USA	Finland
86	Epidendrum (Orchidaceae) as a model system for ecological and evolutionary studies in the Neotropics	TAXON	English	hybridization; Neotropical plant evolution; orchid pollination; orchid plant model; phylogeography; reproductive barriers; speciation	MICROSATELLITE LOCI; DECEPTIVE ORCHID; DACTYLORHIZA ORCHIDACEAE; POLLINATOR SPECIFICITY; REPRODUCTIVE ISOLATION; SECUNDUM ORCHIDACEAE; PLANT SPECIATION; GLACIAL REFUGIA; PHYLOGEOGRAPHY; HYBRIDIZATION	Fundacao de Amparo a Pesquisa do Estado de So Paulo [FAPESP-2009/15052-0]	We thank C. Palma-Silva for valuable comments on this manuscript. Funding for this study was provided by fellowship from Fundacao de Amparo a Pesquisa do Estado de So Paulo (FAPESP-2009/15052-0) to FP.	INT ASSOC PLANT TAXONOMY-IAPT	2013	Plant Sciences; Evolutionary Biology	Plant Sciences; Evolutionary Biology	WOS:000322750900006		Brazil; Italy	Italy
87	"What is the relevance of smallholders' agroforestry systems for conserving tropical tree species and genetic diversity in circa situm, in situ and ex situ settings? A review"	BIODIVERSITY AND CONSERVATION	English	Agroforestry; Circa situm conservation; Ex situ conservation; In situ conservation; Effective population size; Genetic variation	ATLANTIC FOREST TREES; SUB-SAHARAN AFRICA; CLIMATE-CHANGE; BIODIVERSITY CONSERVATION; SOUTHERN BAHIA; RAIN-FOREST; EVOLUTIONARY CONSEQUENCES; NEOTROPICAL TREES; COCOA AGROFORESTS; SPONDIAS-PURPUREA			SPRINGER	2013	Biodiversity Conservation; Ecology; Environmental Sciences	Biodiversity & Conservation; Environmental Sciences & Ecology	WOS:000313792200002		Australia; Indonesia; Italy; Kenya; Mali; Netherlands; Peru; UK	Kenya
88	The responses of leaf litter ant communities to wildfires in the Brazilian Amazon: a multi-region assessment	BIODIVERSITY AND CONSERVATION	English	Brazil; Community ecology; Disturbance; Tropical forest; Winkler sack	EXPERIMENTAL FIRE REGIMES; NORMALIZED BURN RATIO; TROPICAL FORESTS; NORTHERN AUSTRALIA; SPECIES RICHNESS; CLIMATE-CHANGE; DOMINANT ANTS; SAVANNA; VEGETATION; BIODIVERSITY	Fundacao de Amparo a Pesquisa do Estado de Minas Gerais (FAPEMIG); Biological Diversity Program of the Earth Science Division of the NASA Science Mission Directorate [NNX07AF16G]; UK National Environment Research Council [NE/G000816/1]	"The lead author would like to acknowledge support from Fundacao de Amparo a Pesquisa do Estado de Minas Gerais (FAPEMIG), who provided a post-doctoral fellowship. We are very thankful to the crew of the Instituto Chico Mendes de Biodiversidade (ICMBio) of Acre, Roraima and Para, and also to Luiz Pirani in Mato Grosso for giving permission to our research. We are also thankful to Cleber Salimon, Foster Brown, Reinaldo Barbosa and Simar Nogueira for helping to search for suitable areas. Many thanks to Sr. Antonio and to the crew of ESEC Maraca for providing the field infrastructure in Roraima. We are very grateful to the communities of Sao Jose II, Sao Jose III in Para, and to communities of RESEX Chico Mendes in Acre, for giving the permission and for helping the field work. A special thanks to Sr. Rui and family in Acre. The manuscript was improved by comments from Toby A. Gardner. This paper is part of the Biological Diversity Program of the Earth Science Division of the NASA Science Mission Directorate (NNX07AF16G), the UK National Environment Research Council grant (NE/G000816/1) and the Instituto Nacional de Ciencia e Tecnologia-Biodiversidade e Uso da Terra na Amazonia (CNPq 574008/2008-0)."	SPRINGER	2013	Biodiversity Conservation; Ecology; Environmental Sciences	Biodiversity & Conservation; Environmental Sciences & Ecology	WOS:000313792200013		Brazil; UK; USA	Brazil
89	Climate Change or Urbanization? Impacts on a Traditional Coffee Production System in East Africa over the Last 80 Years	PLOS ONE	English		HYPOTHENEMUS-HAMPEI COLEOPTERA; LAND-USE CHANGE; BERRY BORER; SHADE COFFEE; AGROFORESTRY MANAGEMENT; BIOTIC INTERACTIONS; GLOBAL CLIMATE; ARABICA L.; BIODIVERSITY; AGRICULTURE	German Research Foundation - Deutsche Forschungsgemeinschaft (DFG); Finnish Ministry of Foreign Affairs through the CHIESA project	"This research was funded by the German Research Foundation - Deutsche Forschungsgemeinschaft (DFG) and partly supported by the Finnish Ministry of Foreign Affairs through the CHIESA project. The funders had no role in study design, data collection and analysis, decision to publish, or preparation of the manuscript."	PUBLIC LIBRARY SCIENCE	2013	Multidisciplinary Sciences	Science & Technology - Other Topics	WOS:000314759400006		Colombia; Germany; Kenya; USA	Germany
90	Networking Agroecology: Integrating the Diversity of Agroecosystem Interactions	ECOLOGICAL NETWORKS IN AN AGRICULTURAL WORLD	English		FOOD-WEB STRUCTURE; ANIMAL MUTUALISTIC NETWORKS; HERBICIDE-TOLERANT CROPS; FACILITATE BIODIVERSITY MAINTENANCE; SPECIES INTERACTION NETWORKS; CLIMATE-CHANGE IMPACTS; ECOLOGICAL NETWORKS; ECOSYSTEM SERVICES; BODY-SIZE; AGRICULTURAL LANDSCAPE			ELSEVIER ACADEMIC PRESS INC	2013	"Agriculture, Multidisciplinary; Ecology"	Agriculture; Environmental Sciences & Ecology	WOS:000329549000002		Australia; Brazil; France; Germany; Netherlands; UK	France
91	Dynamics and management alternatives of in-channel large wood in mountain basins of the southern Andes	BOSQUE	English	large wood load; mountain streams; in-channel wood management; check dams	STREAM RESTORATION; AQUATIC HABITAT; LAND-USE; DEBRIS; MORPHOLOGY; WASHINGTON; CATCHMENTS; HISTORY; STORAGE; OREGON	EU [INCO-CT-2004-510735]	"This research was funded by the EU Project INCO-CT-2004-510735 ""Epic force"" (Evidence-based policy for integrated control of forested river catchments in extreme rainfall and snowmelt). All colleagues and students who helped in the field are greatly thanked."	"UNIV AUSTRAL CHILE, FAC CIENCIAS FORESTALES"	2013	Ecology; Forestry	Environmental Sciences & Ecology; Forestry	WOS:000328564800008		Chile; Italy	Chile
92	Tropical high-altitude Andean lakes located above the tree line attenuate UV-A radiation more strongly than typical temperate alpine lakes	PHOTOCHEMICAL & PHOTOBIOLOGICAL SCIENCES	English		SOLAR ULTRAVIOLET-RADIATION; DISSOLVED ORGANIC-CARBON; CONSERVATION PRIORITIES; BIODIVERSITY HOTSPOTS; PHYTOPLANKTON; PHOTOSYNTHESIS; TRANSPARENCY; BOLIVIA	International Foundation for Science (IFS)	"We warmly thank ULRA and CASA staff, for their contribution in the chlorophyll-a and nutrient analyses. We express our gratitude to Juan Carlos Delgadillo Mayta for his efficient collaboration during the field trips. XA thanks the International Foundation for Science (IFS) for financially supporting this research. We are grateful to Ruben Sommaruga for his comments and suggestions on an earlier draft that greatly improved the quality of our manuscript."	ROYAL SOC CHEMISTRY	2013	"Biochemistry & Molecular Biology; Biophysics; Chemistry, Physical"	Biochemistry & Molecular Biology; Biophysics; Chemistry	WOS:000323174000010		Bolivia; France	Bolivia
93	Framing Sustainability in a Telecoupled World	ECOLOGY AND SOCIETY	English	agents; causes; coupled human-environment systems; coupled human and natural systems; coupled social-ecological systems; dispersal; distant interactions; effects; feedbacks; flows; globalization; investment; knowledge transfer; migration; socioeconomic and environmental interactions; species invasion; sustainability; technology transfer; teleconnection; telecoupling; trade; transnational land deals; water transfer	SOCIAL-ECOLOGICAL SYSTEMS; LAND-USE CHANGE; ECONOMIC GLOBALIZATION; INTERNATIONAL-TRADE; FOREST TRANSITIONS; SOLENOPSIS-INVICTA; ECOSYSTEM SERVICES; NATURAL SYSTEMS; CLIMATE-CHANGE; COUPLED HUMAN	National Science Foundation; Michigan State University; U.S. DOE Office of Science; Michigan AgBioResearch	"We thank the National Science Foundation, Michigan State University, U.S. DOE Office of Science, and Michigan AgBioResearch for funding. We are also grateful to Anthony Janetos, Harini Nagendra, Phil Robertson, and Robert Walker for helpful input."	RESILIENCE ALLIANCE	2013	Ecology; Environmental Studies	Environmental Sciences & Ecology	WOS:000321257100044		Brazil; Denmark; Netherlands; Peoples R China; USA	USA
94	An Operational Framework for Defining and Monitoring Forest Degradation	ECOLOGY AND SOCIETY	English	biodiversity; carbon; criteria and indicators; forest degradation; forest management; remote sensing	TROPICAL RAIN-FOREST; HABITAT FRAGMENTATION; ECOSYSTEM SERVICES; SOIL-EROSION; BRAZILIAN AMAZON; LOGGED FORESTS; CARBON STORAGE; LAND-USE; TREE DIVERSITY; EASTERN AMAZON	United Nations FAO Forestry Department; Secretariat to the Convention on Biological Diversity; CGIAR Research Program; Global Environment Research Fund [S9]	"We thank the United Nations FAO Forestry Department and especially M. Loiche-Wilkie for securing funding for two expert group meetings to discuss indicators of degradation. IDT was supported by, and worked on behalf of, the Secretariat to the Convention on Biological Diversity. MRG and RN were supported by the CGIAR Research Program, ""Forests, Trees and Agroforestry: Livelihoods, Landscapes and Governance"". KO was partly supported by the Global Environment Research Fund (S9). Valerie Kapos and two anonymous reviewers assisted in improving the manuscript."	RESILIENCE ALLIANCE	2013	Ecology; Environmental Studies	Environmental Sciences & Ecology	WOS:000321257100023		Chile; Italy; Japan	
95	"Effects of altitude and climate in determining elevational plant species richness patterns: A case study from Los Tuxtlas, Mexico"	FLORA	English	Elevational gradients; Epiphytes; Ferns; Orchids; Terrestrial plants; Veracruz state	MONTANE CLOUD FORESTS; VASCULAR EPIPHYTES; DIVERSITY PATTERNS; RAIN-FOREST; FLORISTIC COMPOSITION; TROPICAL FORESTS; GLOBAL PATTERNS; BOLIVIAN ANDES; SPATIAL SCALE; GRADIENT	Universidad Nacional Autonoma de Mexico	"We thank D. Gonzalez-Montes, A. Hernandez-Santiago, N. Malaga-Temich, E. Otto, A. Perez-Pen a, and E. Velasquez-Sinaca, as well as people at Ejido Plan Agrario and the members of Grupo Ecoturistico ""Los Clarines"" in Ruiz Cortinez for invaluable help during field work; T. B. Croat (Araceae), A. Espejo-Serna, A.R. Lopez-Ferrari, and H.E. Luther (Bromeliaceae), G.A. Salazar (Orchidaceae), G. Mathieu (Peperomia), S. Sinaca-Colin (Piper), A.R. Smith (Pteridophyta), and J.T. Mickel (Elaphoglossum, Selaginella) for species identifications; the directors of the ""Los Tuxtlas Biological Research Station"" R. Coates and M. Ricker for logistical support; E.A. Ellis for conducting the GIS calculation of area, and C. Gallo-Gomez for preparing the map. This study was financed by a postdoctoral grant for TK from the Universidad Nacional Autonoma de Mexico."	"ELSEVIER GMBH, URBAN & FISCHER VERLAG"	2013	Plant Sciences; Ecology	Plant Sciences; Environmental Sciences & Ecology	WOS:000320292400005		Germany; Mexico; Switzerland	Mexico
96	New handbook for standardised measurement of plant functional traits worldwide	AUSTRALIAN JOURNAL OF BOTANY	English	biodiversity; ecophysiology; ecosystem dynamics; ecosystem functions; environmental change; plant morphology	DRY-MATTER CONTENT; LEAF LIFE-SPAN; TROPICAL RAIN-FOREST; RELATIVE GROWTH-RATE; LITTER DECOMPOSITION RATES; MIXED DIPTEROCARP FOREST; NORTHWEST EUROPEAN FLORA; LONG-DISTANCE DISPERSAL; ANTI-HERBIVORE DEFENSE; WOOD SPECIFIC-GRAVITY	"Inter-American Institute for Global Change Research (IAI) [CRN 2015, SGP-CRA2015]; US National Science Foundation [GEO-0452325, GEO-1138881]; FONCyT [PICT 20441, 365]; CONICET [PIP 2006-2011 11220080101532]; SECYT-Universidad Nacional de Cordoba - Argentina; US NSF [DEB-0620652]"	"This contribution was funded, in part, by the Inter-American Institute for Global Change Research (IAI) CRN 2015 and SGP-CRA2015, which were supported by US National Science Foundation Grants GEO-0452325 and GEO-1138881 The work was also funded by FONCyT (PICT 20441 and 365), CONICET (PIP 2006-2011 11220080101532), SECYT-Universidad Nacional de Cordoba - Argentina, and the US NSF (DEB-0620652). The authors particularly thank Phil Grime and the UCPE-University of Sheffield, and Mark Westoby and the ARC-NZ Network of Vegetation Function-Macquarie University, for inspiring discussion and development of trait measurement. The authors also thank Marcelo Cabido, William Bond, Paula Tecco, Fernando Casanoves and Bryan Finegan for valuable discussions. The authors thank Diana Abal Solis and Juan Pablo Bellini for assistance with figures and diagrams and Valeria Falczuk for technical assistance in the laboratory. The authors appreciate helpful comments of Adrienne Nicotra, Hans Lambers and one anonymous reviewer, which greatly improved the quality of the manuscript. Many users of the previous handbook gave useful feedback on trait measurements. Finally, we thank plant species around the world for beginning to give away the secrets of their functioning and ecosystem-level impacts."	CSIRO PUBLISHING	2013	Plant Sciences	Plant Sciences	WOS:000318568100001		Argentina; Australia; Costa Rica; France; Germany; Netherlands; Spain; Switzerland; UK; USA	Argentina
97	"Systematics and ecology of the brown dog tick, Rhipicephalus sanguineus"	TICKS AND TICK-BORNE DISEASES	English	Rhipicephalus sanguineus; Brown dog tick; Taxonomy; Ecology; Climate	MEDITERRANEAN SPOTTED-FEVER; IXODES-RICINUS ACARI; DOMESTIC DOGS; RICKETTSIA-CONORII; SOUTH-AMERICA; SEASONAL DYNAMICS; MINAS-GERAIS; LIFE-CYCLES; GUINEA-PIGS; IXODIDAE	Ministry of Science and Technology of Spain;  [AGL2009-10797]	"Parts of this work were supported by the project AGL2009-10797, funded by the Ministry of Science and Technology of Spain."	"ELSEVIER GMBH, URBAN & FISCHER VERLAG"	2013	Infectious Diseases; Microbiology; Parasitology	Infectious Diseases; Microbiology; Parasitology	WOS:000318391600001		Brazil; Ireland; Italy; Spain; USA	Ireland
98	"Nonstationary effects of productivity, seasonality, and historical climate changes on global amphibian diversity"	ECOGRAPHY	English		SPECIES-RICHNESS GRADIENTS; LAST GLACIAL MAXIMUM; LATITUDINAL DIVERSITY; ENVIRONMENTAL DETERMINANTS; SCALE VARIATION; PATTERNS; ENERGY; ECOLOGY; BIOGEOGRAPHY; BIOLOGY	CAPES; Spanish MICINN Ramon y Cajal; CNPq [400130/2010-6]; CNPq	"We thank Jens-Christian Svenning for the insightful comments and careful revision of the manuscript. SFG and FASC were supported by doctorate and post-doctorate CAPES fellowships, respectively. JH was funded by a Spanish MICINN Ramon y Cajal grant and a CNPq Visiting Researcher grant (400130/2010-6). TFR and JAFDF have been continuously supported by several CNPq and CAPES grants."	WILEY-BLACKWELL	2013	Biodiversity Conservation; Ecology	Biodiversity & Conservation; Environmental Sciences & Ecology	WOS:000315892600009		Brazil; Spain	Brazil
99	Trait-dependent response of dung beetle populations to tropical forest conversion at local and regional scales	ECOLOGY	English	body size; context-dependency; extinction risk; extrinsic factors; fitness; functional traits; land use change; population response; Scarabaeinae; trait-based approaches	EXTINCTION RISK; CONSERVATION BIOLOGY; MAMMALIAN EXTINCTION; SECONDARY FORESTS; BODY-SIZE; SCARABAEINAE; DECLINE; FRAGMENTATION; VULNERABILITY; CONSEQUENCES	"Scarabaeinae Research Network (National Science Foundation) [DEB-0043443]; Columbia University Faculty Fellowship; Brazilian Conselho Nacional de Desenvolvimento Cientifico e Tecnologico (CNPq); Fundacao de Amparo a Pesquisa do Estadode, Mato Grosso, Brazil; Fulbright Scholar Program"	"This manuscript was fostered by the Scarabaeinae Research Network (National Science Foundation Grant Number DEB-0043443). Any opinions, findings, and conclusions or recommendations expressed in this material are those of the authors and do not necessarily reflect the views of the National Science Foundation. E. Nichols acknowledges funding from a Columbia University Faculty Fellowship. F. Z. Vaz-de-Mello, J. Louzada, E. Nichols, and S. H. Spector acknowledge support from the Brazilian Conselho Nacional de Desenvolvimento Cientifico e Tecnologico (CNPq). F. Z. Vaz-de-Mello acknowledges support by the Fundacao de Amparo a Pesquisa do Estadode, Mato Grosso, Brazil. K. Vulinec acknowledges support from the Fulbright Scholar Program."	ECOLOGICAL SOC AMER	2013	Ecology	Environmental Sciences & Ecology	WOS:000316186900020		Brazil; Finland; Mexico; USA	USA
100	Connections between the Atlantic and the Amazonian forest avifaunas represent distinct historical events	JOURNAL OF ORNITHOLOGY	English	Neotropical region; New World suboscines; Supermatrix; Worldmap; Biogeography; Miocene; Quaternary	SEMIARID NORTHEASTERN BRAZIL; FORELAND BASIN; SOUTH-AMERICA; PHYLOGENETIC CLASSIFICATION; TYRANT FLYCATCHERS; SEQUENCE ALIGNMENT; MIOCENE DEPOSITS; SPECIES RICHNESS; ANDEAN UPLIFT; DIVERSIFICATION	Fundacao de Amparo a Pesquisa do Estado de Sao Paulo (Brazil); Coordenacao de Aperfeicoamento de Pessoal de Nivel Superior (Brazil); Conselho Nacional de Desenvolvimento Cientifico e Tecnologico (Brazil); Danish National Research Foundation	"This study was funded by the Fundacao de Amparo a Pesquisa do Estado de Sao Paulo (Brazil), Coordenacao de Aperfeicoamento de Pessoal de Nivel Superior (Brazil), Conselho Nacional de Desenvolvimento Cientifico e Tecnologico (Brazil), and the Danish National Research Foundation (support for the Center for Macroecology, Evolution and Climate, Denmark). We thank Marcos M. Coelho and two anonymous reviewers for suggestions regarding a previous version of this manuscript. BEAST and MrBayes analyses were carried out by using the resources of the Computational Biology Service Unit from Cornell University, which is partially funded by Microsoft Corporation. This study is a result of the Research Center on Biodiversity and Computer Science of the Universidade de Sao Paulo (NAP BioComp)."	SPRINGER	2013	Ornithology	Zoology	WOS:000314259900005		Brazil; Denmark	Brazil
101	Neogene origins and implied warmth tolerance of Amazon tree species	ECOLOGY AND EVOLUTION	English	Amazon forests; comparative phylogeography; ecological niche models; global change; molecular clock; thermal tolerance; tropical trees	RAIN-FOREST TREES; CLIMATE-CHANGE; BIOGEOGRAPHIC HISTORY; FUNCTIONAL-GROUPS; BIOTIC ATTRITION; TROPICAL TREE; DIVERSIFICATION; TEMPERATURE; BIODIVERSITY; PERSPECTIVE	National Science Foundation [DEB 0640379]; Smithsonian Tropical Research Institute; Royal Society; Smithsonian Tropical Research Institute (STRI); University of Michigan	"We would like to acknowledge the National Science Foundation (DEB 0640379), the Smithsonian Tropical Research Institute, and the Royal Society for financial support. We thank Y. Mendoza, C. Vergara, E. Rivera-Ocasio, I. Landires, S. Pereira H. Draheim, and Na Wei for assistance in the laboratory; and D. Neill, H. Mogollon, and K. Dexter for help in obtaining samples, and J. Megahan for doing the artwork used in Fig. 3. We thank ANAM (Panama) and the Ministerio del Medio Ambiente (Ecuador) for permits to collect and export plant material. Center for Tropical Forest Sciences (CTFS), STRI, Catholic University of Quito (PUCE) and National Herbarium of Ecuador provided assistance with permits and access to sites. The Smithsonian Tropical Research Institute (STRI), University of Michigan, National Science Foundation (DEB 0640379 to CD) and the Royal Society (to SLL) provided financial support."	WILEY-BLACKWELL	2013	Ecology	Environmental Sciences & Ecology	WOS:000313783900013		Panama; UK; USA	USA
102	Topological properties of polar food webs	MARINE ECOLOGY PROGRESS SERIES	English	Global change; Arctic; Antarctic; Trophic cascade; Complex networks	ARCTIC MARINE ECOSYSTEM; CLIMATE-CHANGE; SOUTHERN-OCEAN; TROPHIC INTERACTIONS; ANTARCTIC PENINSULA; NETWORK STRUCTURE; BIODIVERSITY LOSS; COMPLEX NETWORKS; CONNECTANCE; ROBUSTNESS	CSIC; PUC; FP7 program of the EU [226248]; JAE-PreDOC fellowship from the Spanish National Research Council (CSIC)	"This is a contribution to the LINC-Global project, funded by CSIC and PUC (www.lincg.uc-csic.es), and to the ATP project, funded by the FP7 program of the EU (contract number 226248, cf. www.eu-atp.org). We thank B. Raymond, S. Allesina, and J. Dunne for providing food web data, as well as J. Cohen for making the ECOWeB compendium available to the ecological community. We thank B. Raymond, S. Allesina, J. Dunne, P. Wassmann, S. Navarrete, and J. Holding for helpful suggestions, as well as J. Piatt and 3 anonymous reviewers for their valuable comments on the manuscript and constructive suggestions. This manuscript was partially written at Estacion Costera de Investigaciones Marinas, Chile. C.N.S. was supported by a JAE-PreDOC fellowship from the Spanish National Research Council (CSIC)."	INTER-RESEARCH	2013	Ecology; Marine & Freshwater Biology; Oceanography	Environmental Sciences & Ecology; Marine & Freshwater Biology; Oceanography	WOS:000314368600002		Australia; Chile; Portugal; Spain; USA	Spain
103	Growth and temperature-related phenotypic plasticity in the cyanobacterium Cylindrospermopsis raciborskii	PHYCOLOGICAL RESEARCH	English	blooms; cyanobacteria; global warming; invasive species; morphology	NITROGEN LIMITATION; NOSTOCALES; CYANOPROKARYOTE; PHOTOSYNTHESIS; CHLOROPHYCEAE; CYANOPHYCEAE; MORPHOLOGY; TOLERANCE; CULTURES; WATERS	"Coordination for the Improvement of Higher Education Personnel (Capes, Brazil) [Bex 1098/06-3]; National Council for Scientific and Technological Development (CNPq, Brazil)"	"The authors are grateful to Sandra Azevedo, who kindly provided us with the cyanobacteria strain. M. C. S. S. is grateful to the Coordination for the Improvement of Higher Education Personnel (Capes, Brazil) for a sandwich-PhD fellowship (Bex 1098/06-3). V. L. M. H was partially supported by the National Council for Scientific and Technological Development (CNPq, Brazil)."	WILEY-BLACKWELL	2013	Marine & Freshwater Biology	Marine & Freshwater Biology	WOS:000313981500009		Brazil; Netherlands	Brazil
104	"Conservation agriculture cropping systems in temperate and tropical conditions, performances and impacts. A review"	AGRONOMY FOR SUSTAINABLE DEVELOPMENT	English	Soil fertility; Soil biology; Biodiversity; Ecological processes; Environmental services; Cover crops; Grain production; Farming systems; Brazil; Europe	SOIL ORGANIC-MATTER; NO-TILL SYSTEM; DIFFERENT LIVING MULCHES; WHEAT TRITICUM-AESTIVUM; CATCH CROPS UNDERSOWN; FESCUE FESTUCA-RUBRA; LONG-TERM TILLAGE; COVER CROP; CARBON STORAGE; BIOCHEMICAL-PROPERTIES	Agence Nationale de la Recherche [ANR-08-STRA-10]	"This work was partly funded by the Agence Nationale de la Recherche under the Systerra Program: ANR-08-STRA-10 (Ecological, technical and social innovation processes in Conservation Agriculture)."	SPRINGER FRANCE	2013	Agronomy	Agriculture	WOS:000312738100006		Brazil; France	France
105	Current state of knowledge regarding the world's wetlands and their future under global climate change: a synthesis	AQUATIC SCIENCES	English	Wetlands; Distribution; Threats; Management; Climate change	ENVIRONMENTAL FLOW ASSESSMENT; FRESH-WATER; LAKES; ERA; AFRICA; TRENDS			SPRINGER BASEL AG	2013	Environmental Sciences; Limnology; Marine & Freshwater Biology	Environmental Sciences & Ecology; Marine & Freshwater Biology	WOS:000313002400010		Australia; Brazil; Canada; Czech Republic; India; Peoples R China; South Africa; USA	Brazil
106	Temporal and spatial origin of Gesneriaceae in the New World inferred from plastid DNA sequences	BOTANICAL JOURNAL OF THE LINNEAN SOCIETY	English	Andes; Australasia; Brazilian Atlantic forest; dispersal; historical biogeography; Lamiales; molecular dating; Neotropics; phylogeny; radiation	TITANOTRICHUM-OLDHAMII GESNERIACEAE; UNTANGLING GLOXINIEAE GESNERIACEAE; TRIBE SINNINGIEAE GESNERIACEAE; ESTIMATING DIVERGENCE TIMES; LONG-DISTANCE DISPERSAL; PHYLOGENETIC-RELATIONSHIPS; CHLOROPLAST DNA; SOUTHEASTERN BRAZIL; ATLANTIC FOREST; CLIMATE-CHANGE	"City of Geneva; Academic Society of Geneva; Swiss National Science Foundation [CRS113-125240, 3100A0-138282]; Fundacao de Amparo a Pesquisa do Estado de Sao Paulo; International Association for Plant Taxonomy; Elvin McDonald Research Endowment Fund of the Gesneriad Society, Inc."	"We gratefully acknowledge the financial support for this investigation from the City of Geneva, the Academic Society of Geneva to M. P. and A. C., and the Swiss National Science Foundation grants CRS113-125240 and 3100A0-138282 to N.S. We also thank Regine Niba, Fadil Avdija and Maite Guignard for their contribution to the laboratory work; Fred Stauffer for the anatomical study of Cubitanthus; Nicolas Wyler for his help in producing the map of Figure 1; and Pierre Mattille, Yvonne Menneret, Marina Magnette and Matthieu Grillet for the propagation and maintenance of the Gesneriaceae collection in Geneva. Collection permits were granted by the CNPq in Brazil (CMC 038/03) and the Smithsonian Tropical Research Institute (STRI) in Panama. Additional plant material was kindly supplied by Mauro Peixoto, the Royal Botanic Gardens, Kew, and the Missouri Botanical Garden. A.O.A. acknowledges the Fundacao de Amparo a Pesquisa do Estado de Sao Paulo, the International Association for Plant Taxonomy and the Elvin McDonald Research Endowment Fund of the Gesneriad Society, Inc. for supporting her research. We also acknowledge two anonymous reviewers, Alexandre Antonelli and Daniel Hoffman for their thoughtful suggestions on this manuscript and are grateful to A. Antonelli, C. Hughes and T. Pennington for their invitation to contribute to the Special Volume on 'Neotropical plant evolution - assembling the big picture', which arose from a symposium held at the XVIII International Botanical Congress in Melbourne, Australia, 2011."	WILEY-BLACKWELL	2013	Plant Sciences	Plant Sciences	WOS:000312529200004		Brazil; Switzerland	Switzerland
107	Cenozoic colonization and diversification patterns of tropical American palms: evidence from Astrocaryum (Arecaceae)	BOTANICAL JOURNAL OF THE LINNEAN SOCIETY	English	ancestral range reconstruction; Andean uplift; dispersal; extinction and cladogenesis (DEC) model; diversification rate shifts; Guiana Shield; middle Miocene climatic optimum; Pebas; Western Amazon	NUCLEAR-DNA SEQUENCES; RAIN-FOREST TREES; SOUTH-AMERICA; LATE MIOCENE; HISTORICAL BIOGEOGRAPHY; DIVERSITY PATTERNS; DIVERGENCE TIMES; RAPID DIVERSIFICATION; PHYLOGENETIC ANALYSIS; LANDSCAPE EVOLUTION	Marie Curie Intraeuropean Fellowhip program for the project Plant Speciation [PIEF-GA-2006-251702]	"This work was financed through grant no. PIEF-GA-2006-251702 from the Marie Curie Intraeuropean Fellowhip program for the project Plant Speciation to J.R. and J.C.P. Collecting permits in Peru were kindly issued by INRENA (1-2003, 18-2004, 33-2005). We acknowledge the Ecoinformatics and Biodiversity Group of Aarhus University, Denmark, for sharing palm samples, William Baker and two anonymous reviewers for helpful comments on this manuscript, and Joseph Brown for writing turboMEDUSA. We are grateful to Alexandre Antonelli and R. Toby Pennington for inviting us to participate in the IBC 2011 symposium on Neotropical plant evolution and to submit a paper on this special issue."	WILEY-BLACKWELL	2013	Plant Sciences	Plant Sciences	WOS:000312529200007		France; Peru	France
108	"Systematics and evolutionary history of butterflies in the ""Taygetis clade"" (Nymphalidae: Satyrinae: Euptychiina): Towards a better understanding of Neotropical biogeography"	MOLECULAR PHYLOGENETICS AND EVOLUTION	English	Historical biogeography; Lepidoptera; Molecular phylogeny; Neogene; Neotropics; Quaternary	LEPIDOPTERA NYMPHALIDAE; SOUTH-AMERICA; SPECIES RICHNESS; NORTHERN ANDES; FORELAND BASIN; CLIMATE-CHANGE; DIVERSIFICATION; DIVERSITY; PATTERNS; SPECIATION	"Academy of Finland; Kone Foundation; Turun yliopistosaatio; Oskar Oflunds Foundation; Fundacao de Amparo a Pesquisa do Estado de Sao Paulo (FAPESP) [04/05269-9, 11/50225-3]; Brazilian Research Council - CNPq [300282/2008-7, SISBIOTA-Brasil/CNPq 563332/2010-7]; RedeLep ""Rede Nacional de Pesquisa e Conservacao de Lepidopteros""; Darwin Initiative; National Science Foundation [DEB0639861]"	"The present study was funded by a grant awarded to NW from the Academy of Finland and the Kone Foundation. PM-M acknowledges the grants awarded by Turun yliopistosaatio and the Oskar Oflunds Foundation. We are very grateful to Mario A. Marin, Andrew D. Warren, Phil J. DeVries, Carlos Eduardo Giraldo, Danilo B. Ribeiro, Gerardo Lamas, Juan Jose Ramirez and Liliana Arango for kindly providing the specimens used in this study. AVLF thanks ""Fundacao de Amparo a Pesquisa do Estado de Sao Paulo"" (FAPESP Grant 04/05269-9, and Biota-Fapesp Grant 11/50225-3), the Brazilian Research Council - CNPq (Fellowship 300282/2008-7, and SISBIOTA-Brasil/CNPq 563332/2010-7), and the RedeLep ""Rede Nacional de Pesquisa e Conservacao de Lepidopteros"". KRW thanks the Darwin Initiative and National Science Foundation (DEB0639861) for support. We thank Andrew Neild, Armando Luis Martinez, Blanca Huertas, Jorge Llorente and Mauro Costa for discussion about taxa in the ""Taygetis clade""."	ACADEMIC PRESS INC ELSEVIER SCIENCE	2013	Biochemistry & Molecular Biology; Evolutionary Biology; Genetics & Heredity	Biochemistry & Molecular Biology; Evolutionary Biology; Genetics & Heredity	WOS:000312417800005		Brazil; Finland; USA	Finland
109	"Diatom ecological guilds as indicators of temporally changing stressors and disturbances in the small Torna-stream, Hungary"	ECOLOGICAL INDICATORS	English	Diatom ecological guilds; Stressors; Disturbances; Seasonality; Torna-stream	WATER-QUALITY; TAXONOMIC RESOLUTION; BENTHIC DIATOMS; RUNNING WATERS; LIFE-FORMS; ALGAE; ASSEMBLAGES; PERIPHYTON; BIOMASS; USA	"Hungarian National Science Foundation [K 75552, K 81599]; Otto Kinne Foundation; Hungarian Government; European Union; European Social Fund"	"The project was supported by the Hungarian National Science Foundation (OTKA Nr. K 75552 and K 81599) and by the Otto Kinne Foundation. Present article was published in the frame of the project TAMOP 4.2.2/B-10/1-2010-0025. The TAMOP project is realized with the support of the Hungarian Government and the European Union, with the co-funding of the European Social Fund."	ELSEVIER SCIENCE BV	2013	Biodiversity Conservation; Environmental Sciences	Biodiversity & Conservation; Environmental Sciences & Ecology	WOS:000311059900016		Brazil; Hungary	Hungary
110	Areas of Climate Stability of Species Ranges in the Brazilian Cerrado: Disentangling Uncertainties Through Time	NATUREZA & CONSERVACAO	English	Climate Change; Climatically Stable Areas; Ensemble Forecasting; Ecological Niche Models; Systematic Conservation Planning	CLIMATICALLY SUITABLE AREAS; BIODIVERSITY; CONSERVATION; PROJECTIONS; PREDICTION; SHIFTS	"CAPES; CNPq; FAPEG [564717/2010-0, 563727/2010-1, 563624/2010-8]; BBVA foundation; MCT/CNPq in the ""Rede Clima"" research network; MBA; FG; JAFD-F; TFR [PTDC/AAC-AMB/98163/2008]"	"The ideas developed in this work resulted from discussions during the I Workshop of Species Distribution Modeling, in Jatai, Goias, July/2012. Our research about the effects of climate change on Brazilian Cerrado species is part of the research network GENPAC (Geographical Genetics and Regional Planning for natural resources in Brazilian Cerrado), supported by CAPES, CNPq and FAPEG (projects n. 564717/2010-0, 563727/2010-1 and 563624/2010-8). Development of Bioensembles platform was supported by grants and fellowships from BBVA foundation and MCT/CNPq in the ""Rede Clima"" research network. Research by MBA, FG, JAFD-F, and TFR is partly supported through FCT Range Shift (PTDC/AAC-AMB/98163/2008) project. Work by JAFD-F, TFR, RGC and MPCT have been continuously supported by CNPq productivity grants."	ASSOC BRASILEIRA CIENCIA ECOLOGICA E CONSERVACAO	2012	Biodiversity Conservation	Biodiversity & Conservation	WOS:000313845000008		Brazil; Denmark; Portugal; Spain	Brazil
111	Size-dependent species removal impairs ecosystem functioning in a large-scale tropical field experiment	ECOLOGY	English	biodiversity-ecosystem functioning; biodiversity hotspot; body size; dung beetles; spatial-temporal variation; Western Amazon; Ecuador; Yasuni National Park	DUNG BEETLE COMMUNITIES; FOREST FRAGMENTATION; FRESH-WATER; MASS EXTINCTION; MODEL SELECTION; BODY-SIZE; BIODIVERSITY; DIVERSITY; RICHNESS; PATCHINESS	"School of Biology of the PUCE; Natural Environment Research Council, UK [NE/D013305/1]"	"We warmly thank Rafael Cardenas, Patricio Andino, Rodrigo Espinosa, and the students of the PUCE Master Biologia de la Conservacion (promotion 2010-2011 and 2011-2012) for their help during field work. We also thank the staff of the Yasuni Research Station, in particular the Administrative Director, David Lasso, for constant support during our stays at the station. This experiment would have been logistically impossible to perform without them. We thank Eoin O'Gorman, Tom Ings, Trond Larsen, and two anonymous reviewers for providing insightful comments on an earlier draft of the manuscript. We are grateful to the School of Biology of the PUCE for financial support through a research grant. G. Woodward was supported by a grant from the Natural Environment Research Council, UK (grant reference: NE/D013305/1)."	ECOLOGICAL SOC AMER	2012	Ecology	Environmental Sciences & Ecology	WOS:000312892500012		Ecuador; France; UK	Ecuador
112	The Spanish fishing fleet and the economic value of Southern stock of European hake fishery (Merluccius merluccius)	OCEAN & COASTAL MANAGEMENT	English		GLOBAL FISHERIES; CLIMATE-CHANGE; BIODIVERSITY; MANAGEMENT	"Latin American and Caribbean Environmental Economic Program (LACEEP); Swedish International Cooperation Development Agency (SIDA); International Development Research Center (IDRC); Beijer International Institute of Ecological Economics (The Royal Swedish Academy of Sciences, Sweden); Campus do Mar-International Campus of Excellence (Spain); Galician Autonomous Government (Xunta de Galicia) [INCITE09201042PR]"	"We thank two anonymous reviewers for their comments and suggestions that led to substantial improvements of the paper. The authors also acknowledge useful comments from Martin Quaas (Institut fur Volkswirtschaftslehre, CAU Kiel). We gratefully acknowledge financial support by the Latin American and Caribbean Environmental Economic Program (LACEEP), the Swedish International Cooperation Development Agency (SIDA), and the International Development Research Center (IDRC). S.V. is also grateful to The Beijer International Institute of Ecological Economics (The Royal Swedish Academy of Sciences, Sweden) for a Karl-Goran Maler Fellowship and the Campus do Mar-International Campus of Excellence (Spain). M.A. is grateful for financial aid provided by the Galician Autonomous Government (Xunta de Galicia) through Project INCITE09201042PR."	ELSEVIER SCI LTD	2012	Oceanography; Water Resources	Oceanography; Water Resources	WOS:000312468900009		Argentina; Spain; Sweden	Spain
113	Expansion of a globally pervasive grass occurs without substantial trait differences between home and away populations	OECOLOGIA	English	Invasion ecology; Common-environment trial; Competition; Plant functional traits; Orchard grass	COCKSFOOT DACTYLIS-GLOMERATA; INTRODUCED PLANT-POPULATIONS; NONNATIVE RANGES; INVASION SUCCESS; FLOW-CYTOMETRY; NORTH-AMERICA; NEW-ZEALAND; DIFFERENTIATION; COMPETITION; POLYPLOIDY	"NSERC (Canada); European Union through the European Regional Development Fund (Estonian Center of Excellence FIBIR) (Estonia); FCEyN (Argentina); CONICET (Argentina); International Bureau of the Federal Ministry for Education and Research (Germany); New Zealand Foundation for Research, Science and Technology [C09X0502]"	"Thanks to Julie Maniecki, Erin Leclair, Greg Baute, Paul Kron, Sarah Baldwin, Tannis Slimmon, Mike Mucci, Pedro Tognetti, Enrique Chaneton, WalterMartin, Karl Fiander, Jennifer Firn, Hafiz Maherali, Merritt Turetsky, John Klironomos, and Rieger-Hoffmann. Seed importation and the destruction of plant material at the end of the experiment followed the guidelines of the Canadian Food Inspection Agency. Funding provided by NSERC (Canada), the European Union through the European Regional Development Fund (Estonian Center of Excellence FIBIR) (Estonia), FCEyN and CONICET (Argentina), the International Bureau of the Federal Ministry for Education and Research (Germany), and by the New Zealand Foundation for Research, Science and Technology grant C09X0502."	SPRINGER	2012	Ecology	Environmental Sciences & Ecology	WOS:000310999400023		Argentina; Canada; Estonia; Germany; New Zealand	Canada
114	The ecosystem functioning dimension in conservation: insights from remote sensing	BIODIVERSITY AND CONSERVATION	English	Conservation planning; Ecosystem functioning descriptors; Ecosystem monitoring; Environmental change; Protected areas; Restoration ecology; Species-environment relationships	NET PRIMARY PRODUCTION; CLIMATE-CHANGE; ENVIRONMENTAL-CHANGE; SPECIES DISTRIBUTION; SATELLITE IMAGERY; VEGETATION GROWTH; SEASONAL PATTERNS; PROTECTED AREAS; HABITAT MODELS; USE EFFICIENCY	"Ministerio de Asuntos Exteriores (AECID); FEDER; Junta de Andalucia [RNM-6685, SEGALERT P09-RNM-5048]; Organismo Autonomo de Parques Nacionales [066/2007]; Ministerio de Ciencia e Innovacion [CGL2010-22314]; Fundacion MAPFRE"	"We thank Jose Maria Iriondo and Francisco Lloret for their helpful comments. This paper is the result of two symposiums supported by the Ministerio de Asuntos Exteriores (AECID) (Project ""Red tematica para la evaluacion del impacto de los cambios globales (vs locales) en el funcionamiento ecosistemico""). Financial support was also provided by FEDER funds, Junta de Andalucia (projects RNM-6685 and SEGALERT P09-RNM-5048), Organismo Autonomo de Parques Nacionales (project 066/2007), Ministerio de Ciencia e Innovacion (Proyecto CGL2010-22314) and Fundacion MAPFRE (2008 call for projects)."	SPRINGER	2012	Biodiversity Conservation; Ecology; Environmental Sciences	Biodiversity & Conservation; Environmental Sciences & Ecology	WOS:000310586500002		Argentina; Spain; Uruguay; USA	Spain
115	Analysis of threats to South American flora and its implications for conservation	JOURNAL FOR NATURE CONSERVATION	English	Species richness; Diversity; Anthropogenic activities; Extinction; Protected areas; Populations; Agriculture	VASCULAR PLANT DIVERSITY; CLIMATE-CHANGE; BIODIVERSITY CONSERVATION; EXTINCTION RISK; GAP ANALYSIS; LAND-USE; PRIORITIES; PATTERNS; MODELS; DISTRIBUTIONS	Global Biodiversity Information Facility (GBIF)	"The authors thank Daniel Amariles and Hector Tobon, from the International Center for Tropical Agriculture (CIAT) for their valuable help on the cross-checking algorithms for the primary biodiversity data. This research was supported by the Global Biodiversity Information Facility (GBIF), who provided funding, support and the data. The authors thank Charlotte Lau, from the International Center for Tropical Agriculture (CIAT) for her valuable editorial work. Grateful acknowledgments to the two anonymous reviewers for their work, encouragement, and insightful comments aimed at improving the paper. Remaining errors and omissions are the author's responsibility."	"ELSEVIER GMBH, URBAN & FISCHER VERLAG"	2012	Biodiversity Conservation; Ecology	Biodiversity & Conservation; Environmental Sciences & Ecology	WOS:000310696300003		Colombia; UK; USA	Colombia
116	"The impact of soybean expansion on mammal and bird, in the Balsas region, north Brasilian Cerrado"	JOURNAL FOR NATURE CONSERVATION	English	Land use change; Species modeling; CLUE; LEDESS; Maranhao; Biodiversity conservation	LAND-COVER CHANGE; ATLANTIC FOREST; NATURE CONSERVATION; SPATIAL SCALES; CLIMATE-CHANGE; LANDSCAPE; BIODIVERSITY; MODEL; FRAGMENTATION; POPULATIONS	CAPES (Coordenacao de Aperfeicoamento de Pessoal de Nivel Superior/Governmental Institute from Brazil)	"Larissa Barreto conducted this research thanks to the post-doc fellowship of the CAPES (Coordenacao de Aperfeicoamento de Pessoal de Nivel Superior/Governmental Institute from Brazil), to the Fapema Foundation (Fundacao de Amparo a Pesquisa do Maranhao/State Maranhao Foundation), to the Federal University of Maranhao and Wageningen University (WUR). We are grateful to the Geoprocessing Laboratory (Labgeo/UEMA/Maranhao State) for providing shape files and several maps. Thomas Pedersen improved the final tables and figures and Dr. Frans Lip (Geo Information and Remote Sensing Department of WUR) helped with Arcgis Program. Milton Ribeiro is in debt to Jean Paul Metzger's lab in Brazil, and Marie-Josee Fortin's lab in Canada for very fruitful discussions regarding applied landscape ecology modeling."	"ELSEVIER GMBH, URBAN & FISCHER VERLAG"	2012	Biodiversity Conservation; Ecology	Biodiversity & Conservation; Environmental Sciences & Ecology	WOS:000310696300007		Brazil; Netherlands	Brazil
117	Extinctions in ancient and modern seas	TRENDS IN ECOLOGY & EVOLUTION	English		PERMIAN MASS EXTINCTION; EOCENE THERMAL MAXIMUM; CLIMATE-CHANGE; OCEAN ACIDIFICATION; MARINE BIODIVERSITY; FOSSIL RECORD; LEVEL CHANGE; RISK; ECOSYSTEMS; CORAL	"National Evolutionary Synthesis Center, NSF [EF-0905606]; Natural Sciences and Engineering Research Council of Canada; National System of Investigators of the National Research of the National Secretariat for Science, Technology and Innovation of Panama; Australian Research Council Centre of Excellence for Coral Reef Studies; Deutsche Forschungsgemeinschaft [KI 806/7-1]"	"This review is a product of the Determinants of Extinction in Ancient and Modern Seas Working Group supported by the National Evolutionary Synthesis Center, NSF #EF-0905606. Additional support was provided by the Natural Sciences and Engineering Research Council of Canada to H.K.L. and S.C.A., the National System of Investigators of the National Research of the National Secretariat for Science, Technology and Innovation of Panama to A.O'D., the Australian Research Council Centre of Excellence for Coral Reef Studies to J.M.P., and the Deutsche Forschungsgemeinschaft grant KI 806/7-1 to C.S. This article is Paleobiology Database Publication no. 162."	ELSEVIER SCIENCE LONDON	2012	Ecology; Evolutionary Biology; Genetics & Heredity	Environmental Sciences & Ecology; Evolutionary Biology; Genetics & Heredity	WOS:000313607200008		Australia; Canada; Germany; Norway; Panama; UK; USA	USA
118	A Global System for Monitoring Ecosystem Service Change	BIOSCIENCE	English	biodiversity; global change; GEO BON; trade-offs; sustainability	BIODIVERSITY; CONSERVATION; PROGRESS; SCIENCE	DIVERSITAS; European Environment Agency; NASA; Gordon and Betty Moore Foundation	"This work has been supported by funding from DIVERSITAS, the European Environment Agency, NASA, and the Gordon and Betty Moore Foundation."	AMER INST BIOLOGICAL SCI	2012	Biology	Life Sciences & Biomedicine - Other Topics	WOS:000311661000008		Germany; Mexico; South Africa; USA	USA
119	Drip-tips are Associated with Intensity of Precipitation in the Amazon Rain Forest	BIOTROPICA	English	acuminate tips; adaptation; Amazonia; functional traits; macroecology; RAINFOR	LEAF CHARACTERISTICS; MINERAL-NUTRITION; COSTA-RICA; PATTERNS; SIZE; PITCHERS; CLIMATE; FASTER; GROWTH; TREES	Oxford University	"This paper derives from Ana Malhado's doctoral thesis, funded by an Oxford University Clarendon scholarship and Overseas Research Scheme Award (ORS). We thank the whole RAINFOR network-researchers, technicians, students, field assistants, and grants-which has collectively contributed to the success of RAINFOR. Especially, we thank Tim Baker, Chiqui Arroyo, Niro Higuchi, Tim Killeen, Abel Monteagudo, Adriana Prieto, Rafael Salomao, and Rodolfo Vasquez for contributing data. We thank the reviewers, Professor Bruno Herault and Professor Andy Gillison, for their very detailed comments that have enhanced and enriched the manuscript. We dedicate this work to our friend and co-author Samuel (Samuca) Almeida, a great Amazonian scientist."	WILEY-BLACKWELL	2012	Ecology	Environmental Sciences & Ecology	WOS:000310729200003		Australia; Brazil; Netherlands; UK; USA; Venezuela	Brazil
120	Norway maple displays greater seasonal growth and phenotypic plasticity to light than native sugar maple	TREE PHYSIOLOGY	English	Acer platanoides; Acer saccharum; biomass allocation; forest canopy gap; invasive tree species; phenology; phenotypic plasticity; phenotypic variability; root:shoot ratio; seedling growth	ACER-PLATANOIDES L.; SHADE TOLERANCE; NORTHERN-HEMISPHERE; BIOMASS ALLOCATION; ROOT ARCHITECTURE; INVASIVE PLANTS; STAND DYNAMICS; FOREST GAPS; SEEDLINGS; UNDERSTORY	National Sciences and Engineering Research Council of Canada [261578-2008]; Center for Forest Research	"This work was supported by National Sciences and Engineering Research Council of Canada Discovery Grant (261578-2008 to J.B.), and Center for Forest Research."	OXFORD UNIV PRESS	2012	Forestry	Forestry	WOS:000310972100003		Canada; Colombia; Finland; Spain	Canada
121	Effects of disturbance intensity on species and functional diversity in a tropical forest	JOURNAL OF ECOLOGY	English	Bolivia; demography; determinants of plant community diversity and structure; disturbance; functional diversity; functional traits; logging; tropical forest	RICAN RAIN-FOREST; PLANT TRAITS; LAND-USE; SILVICULTURAL TREATMENTS; GROWTH-RATES; LEAF TRAITS; LITTER DECOMPOSITION; GLOBAL CHANGE; DRY FOREST; TREE	"DiverSus project through Inter-American Institute for Global Change Research (IAI) [CRN 2015, SGP-CRA2015]; US National Science Foundation [GEO-0452325, GEO-1138881]; NUFFIC; European Community [283093]; DiverSus"	"This research is part of the LTSRP of IBIF, and we would like to thank all IBIF's personal for the data, field work and for monitoring the permanent plots. We thank the personnel of La Chonta Agroindustria Forestal for permission to work in the concession and for assistance with plot establishment and monitoring. This study was partly funded by the DiverSus project through Inter-American Institute for Global Change Research (IAI) CRN 2015 and SGP-CRA2015, which were supported by the US National Science Foundation grants GEO-0452325 and GEO-1138881. G.C.R. was funded by DiverSus and by a fellowship from NUFFIC, and L.P. and M.P. were partly funded by the European Community's Seventh Framework Programme ([FP7/2007-2013]) under grant agreement n<SUP>o</SUP> 283093; Role Of Biodiversity In climate change mitigatioN (ROBIN). We appreciate the incredible assistance of field workers, especially Angel Mendez, Ricardo Mendez, Jose Iraipi, Peter Van Buuren and Benoit Chevallier. We thank Laura Pla for help with the data analysis, and Bryan Finegan, Sandra Diaz, Fabrice de Clerck and an anonymous reviewer for helpful comments on the manuscript."	WILEY-BLACKWELL	2012	Plant Sciences; Ecology	Plant Sciences; Environmental Sciences & Ecology	WOS:000310336500017		Bolivia; Netherlands	Netherlands
122	From Amazonia to the Atlantic forest: Molecular phylogeny of Phyzelaphryninae frogs reveals unexpected diversity and a striking biogeographic pattern emphasizing conservation challenges	MOLECULAR PHYLOGENETICS AND EVOLUTION	English	Adelophryne; Amazonia; Atlantic forest; Cryptic species; Neotropical diversity; Phyzelaphryne	6TH MASS EXTINCTION; SOUTH-AMERICA; MISSING DATA; MAXIMUM-LIKELIHOOD; BAYESIAN-INFERENCE; BIODIVERSITY HOTSPOTS; INTEGRATIVE TAXONOMY; SPECIES-DIVERSITY; GENETIC DIVERSITY; CLIMATE-CHANGE	"CNPq; Fundacao de Amparo a Pesquisa do Estado de Sao Paulo (FAPESP) [2003/10335-8, 2011/50146-6, 2010/51071-7, 2007/57067-9, 2010/50124-0]; Fundacao Cearense de Apoio ao Desenvolvimento Cientifico e Tecnologico (FUNCAP); Universidad de los Andes; Fulbright/Spanish Ministry of Education; American Museum of Natural History; Belgian Directorate-General of Development Cooperation; King Leopold Ill Fund for Nature Exploration and Conservation"	"We are grateful to the many people and institutions that made this study possible and Allan Larson (MPE AE) as well as the two anonymous reviewers for their sound comments on the manuscript. Thanks to Renato Recoder, Marco A. Sena, Mauro Teixeira Jr., Jose Cassimiro da Silva, Agustin Camacho, Dante Pavan, Gabriel Skuk, Vanessa Verdade, Roberta Damasceno, Renata Amaro, Sergio Marques de Souza, Francisco dal Vechio, Jose Mario Guellere, Tami Mott, Pedro M. S. Nunes, H. Bonfim, Sonia Machado, Felipe Leite and Luciana Fusinatto for help in the field and/or for collected invaluable material. We also thank Erney Plessman de Camargo, Jose Maria da Silva, and Admilson Torres for their invaluable help during fieldwork in Amapa. We are also grateful to Manuel Antunes Jr., Sabrina Baroni and Maira Concistre (Institut de Biociencias da Universidade de Sao Paulo) who assisted with lab work. Institut Chico Mendes de Conservacao da Biodiversidade (ICM-Bio), Conselho Nacional de Desenvolvimento Cientifico and Tecnologico (CNPq DL. Doctoral fellowship 140226/2006-0) and Parque Nacional da Serra do Cipo granted collection permits and assisted in the field. Funding was provided by CNPq, Fundacao de Amparo a Pesquisa do Estado de Sao Paulo (FAPESP, 2003/10335-8, 2011/50146-6 and 2010/51071-7; A. Fouquet PD scolarship 2007/57067-9, V.D. Orrico PhD scholarship FAPESP 2007/57067-9, M.L. Lyra PD scholarship 2010/50124-0), Fundacao Cearense de Apoio ao Desenvolvimento Cientifico e Tecnologico (FUNCAP) provided I.J. Roberto's scholarship. The work of S. Castroviejo-Fisher was financed by a Universidad de los Andes (2009-2010) and a Fulbright/Spanish Ministry of Education (2010-2012) post-doctoral research contracts, and J. M. Padial's research is funded by a Gerstner Post-doctoral Fellowship at the American Museum of Natural History. PJRK's fieldwork in Guyana was made possible thanks to the financial support of the Belgian Directorate-General of Development Cooperation with additional support from the King Leopold Ill Fund for Nature Exploration and Conservation; specimens from Guyana were collected under Permit Numbers 030605BR006 and 160107BR068, and exported under Permit Numbers 191205SP01, 040406SP014, 040706SP0171 and 191207SP018 issued by the Guyana Environmental Protection Agency."	ACADEMIC PRESS INC ELSEVIER SCIENCE	2012	Biochemistry & Molecular Biology; Evolutionary Biology; Genetics & Heredity	Biochemistry & Molecular Biology; Evolutionary Biology; Genetics & Heredity	WOS:000309636200017		Belgium; Brazil; French Guiana; USA	French Guiana
123	Ticks and tick-borne diseases: a One Health perspective	TRENDS IN PARASITOLOGY	English	ticks; diseases; One Health; parasites; humans; control	MOUNTAIN-SPOTTED-FEVER; DERMACENTOR-RETICULATUS TICKS; LONE STAR TICK; ACARI IXODIDAE; SOUTH-AMERICA; RHIPICEPHALUS-SANGUINEUS; FRANCISELLA-TULARENSIS; RICKETTSIA-MASSILIAE; SPECIES-DIVERSITY; IXODES-SCAPULARIS			ELSEVIER SCI LTD	2012	Parasitology	Parasitology	WOS:000309848400005		Brazil; Italy; USA	Brazil
124	The critical importance of considering fire in REDD+ programs	BIOLOGICAL CONSERVATION	English	Ecosystem services; Fire; Biodiversity; Livelihoods; Rainforests	EASTERN BRAZILIAN-AMAZON; SLASH-AND-BURN; TROPICAL FORESTS; TREE MORTALITY; RAIN-FOREST; EL-NINO; RECURRENT WILDFIRES; SPECIES COMPOSITION; CLIMATE-CHANGE; CARBON STOCKS	Darwin Initiative [17-023]; UK National Environment Research Council [NE/G000816/1]; Empresa Brasileira de Pesquisa Agropecuaria - Embrapa [SEG 02.08.06.005.00]; Instituto Nacional de Ciencia e Tecnologia - Biodiversidade e Uso da Terra na Amazonia [CNPq 574008/2008-0]; Biological Diversity Program of the Earth Science Division of the NASA Science Mission Directorate [NNX07AF16G]; UK Natural Environment Research Council (NERC) [NE/F015356/2]; Natural Environmental Research Council [NE/F01614X/1]; Lancaster University; NERC-ESRC; Fundo Vale	"This work was supported by the Darwin Initiative (17-023), the UK National Environment Research Council (NE/G000816/1), Empresa Brasileira de Pesquisa Agropecuaria - Embrapa (SEG 02.08.06.005.00), the Instituto Nacional de Ciencia e Tecnologia - Biodiversidade e Uso da Terra na Amazonia (CNPq 574008/2008-0), and Biological Diversity Program of the Earth Science Division of the NASA Science Mission Directorate (NNX07AF16G). L.E.O.C. Aragao acknowledges the support of the UK Natural Environment Research Council (NERC) Grants (NE/F015356/2). T.A.G. acknowledges support of Natural Environmental Research Council grant (NE/F01614X/1). E.B. and R.C. recognise Lancaster University and NERC-ESRC studentships, respectively. Souza Jr. acknowledges Fundo Vale for supporting forest monitoring project activities at Imazon."	ELSEVIER SCI LTD	2012	Biodiversity Conservation; Ecology; Environmental Sciences	Biodiversity & Conservation; Environmental Sciences & Ecology	WOS:000309311900001		Brazil; UK; USA	UK
125	Conserving the Brazilian semiarid (Caatinga) biome under climate change	BIODIVERSITY AND CONSERVATION	English	Ensemble of forecasts; Species climatic suitability; Natural vegetation remnants; Endemic vertebrates	CONSERVATION BIOGEOGRAPHY; SPATIAL AUTOCORRELATION; NORTHEASTERN BRAZIL; GEOGRAPHICAL ECOLOGY; EXTINCTION RISK; MACROECOLOGY; AREAS; DISTRIBUTIONS; BIODIVERSITY; DESERTIFICATION	Conselho Nacional de Desenvolvimento Cientifico e Tecnologico (CNPq) [552961/2008-6]; CNPq; CAPES-Balcao [5201-09-8]; FCT [SFRH/BPD/51512/2011]; FCT	"The authors are grateful to two anonymous reviewers, and to the cooperation project of Fundacao para Ciencia e a Tecnologia and Coordenacao de Aperfeicoamento de Pessoal de Nivel Superior (FCT-CAPES, Portugal-Brasil). GO is supported by Conselho Nacional de Desenvolvimento Cientifico e Tecnologico (CNPq) doctoral fellowship (Proc. No. 552961/2008-6), and work by TFR and JAFDF on climate change and BEMs have been continuously supported by CNPq productivity grants and by the ""Rede Nacional de Mudancas Climaticas"" of INPE. GO was sponsored by CAPES-Balcao (Proc. No. 5201-09-8) while visiting the Universidade de Evora, Rui Nabeiro Biodiversity Chair, Portugal. DA was supported by a postdoctoral studentship (SFRH/BPD/51512/2011) awarded by FCT. Research by MBA, JAFDF, and TLFVBR is supported by the FCT Range Shift project."	SPRINGER	2012	Biodiversity Conservation; Ecology; Environmental Sciences	Biodiversity & Conservation; Environmental Sciences & Ecology	WOS:000308544100012		Brazil; Denmark; Portugal; Spain	Brazil
126	Water brownification may increase the invasibility of a submerged non-native macrophyte	BIOLOGICAL INVASIONS	English	Invasion; Brown water; Climate change; Light availability; Macrophyte growth; Biotic resistance; Resource availability	VERTICILLATA L.F. ROYLE; EGERIA-NAJAS PLANCHON; AQUATIC MACROPHYTES; PLANT-COMMUNITIES; INORGANIC CARBON; RIVER FLOODPLAIN; ORGANIC-MATTER; LONG-TERM; LAKE; HYDROCHARITACEAE	"Swedish Research Council for Environment, Agriculture and Spatial Planning (FORMAS); Brazilian Council for Scientific and Technological Development (CNPq)"	"This study was financed by the Swedish Research Council for Environment, Agriculture and Spatial Planning (FORMAS). R. P. Mormul would like to thank the Brazilian Council for Scientific and Technological Development (CNPq) for providing his PhD scholarship. In addition, we would like to thank Sidinei Magela Thomaz, Mariana Carolina Teixeira, Eduardo Ribeiro da Cunha, Angelo Antonio Agostinho, Claudia Costa Bonecker, Reinaldo Luiz Bozelli and Francisco de Assis Esteves for critical appraisals of an earlier version of the manuscript."	SPRINGER	2012	Biodiversity Conservation; Ecology	Biodiversity & Conservation; Environmental Sciences & Ecology	WOS:000308037700011		Brazil; Sweden	Brazil
127	"Corals on the slope (Aptian, Maestrat Basin, Spain)"	CRETACEOUS RESEARCH	English	Aptian; Corals; Palaeoecology; Taxonomy; Carbonate slope; Spain	REEF BUILDING CORALS; GREAT-BARRIER-REEF; CLIMATE-CHANGE; IBERIAN CHAIN; SEQUENCE STRATIGRAPHY; ENVIRONMENTAL-CHANGE; MICROBIALITE REEFS; CARBONATE PLATFORMS; NUTRIENT ENRICHMENT; EASTERN AUSTRALIA	"Swiss National Science Foundation [20-121545, 20-137568]; I+D+i research project [CGL2008-04916]; Consolider-Ingenio programme [CSD 2006-0004]; Grup Consolidat de Recerca ""Geologia Sedimentaria"" [2009SGR-1451]"	"Sara Tomas and Marc Aurell are acknowledged for their constructive comments. Sara Tomas is also thanked for providing a bibliography on Early Cretaceous corals. Special thanks are due to David Jaramillo-Vogel for fruitful discussions. We are grateful to Lucinda Puebla who assisted in measuring the examined samples and in compiling the fossil plates. Funding was provided by the Swiss National Science Foundation grants no. 20-121545 and 20-137568, the I+D+i research project: CGL2008-04916, the Consolider-Ingenio 2010 programme, under CSD 2006-0004 ""Topo-Iberia"" and the Grup Consolidat de Recerca ""Geologia Sedimentaria"" (2009SGR-1451)."	ACADEMIC PRESS LTD- ELSEVIER SCIENCE LTD	2012	Geology; Paleontology	Geology; Paleontology	WOS:000306159800004		Mexico; Spain; Switzerland	Switzerland
128	Averting biodiversity collapse in tropical forest protected areas	NATURE	English		CLIMATE-CHANGE; EXTINCTION; FRAGMENTS; DEFORESTATION; RESERVES; AMAZON; WORLD	James Cook University; Smithsonian Tropical Research Institute; Australian Laureate Fellowship; NSF [RCN-0741956]	"The study was supported by James Cook University, the Smithsonian Tropical Research Institute, an Australian Laureate Fellowship (to W. F. L.) and NSF grant RCN-0741956. We thank A. Bruner, R. A. Butler, G. R. Clements, R. Condit, C. N. Cook, S. Goosem, J. Geldmann, L. Joppa, S. L. Pimm and O. Venter for comments."	NATURE PUBLISHING GROUP	2012	Multidisciplinary Sciences	Science & Technology - Other Topics	WOS:000308635900041		Australia; Austria; Bolivia; Brazil; Cameroon; Canada; Cent Afr Republ; Colombia; Congo; Costa Rica; Cote Ivoire; Czech Republic; Denmark; France; Germany; Guatemala; India; Indonesia; Italy; Japan; Kenya; Malaysia; Mexico; Nepal; Netherlands; Panama; Papua N Guinea; Peoples R China; Philippines; Sierra Leone; Singapore; Spain; Surinam; Taiwan; Thailand; Uganda; UK; USA; Venezuela	Australia
129	Polar and brown bear genomes reveal ancient admixture and demographic footprints of past climate change	PROCEEDINGS OF THE NATIONAL ACADEMY OF SCIENCES OF THE UNITED STATES OF AMERICA	English	demographic history; hybridization; mammalian genomics; phylogenetics	POPULATION-STRUCTURE; BUTYROPHILIN BTN1A1; HISTORY; SELECTION; SEQUENCE; GENE; HYBRIDIZATION; EXPRESSION; TRANSFORM; INFERENCE	"Penn State University; College of Arts and Sciences, University at Buffalo; US Geological Survey's Changing Arctic Ecosystem Initiative; US Fish and Wildlife Service; Ontario Ministry of Natural Resources, Canada; Alaska Department of Fish and Game; National Institutes of Health Grant [UL1 RR033184-01]; National Science Foundation Award [DEB 0733029]; Howard Hughes Medical Institute Grant [55005946]; Pennsylvania Department of Health using Tobacco Commonwealth Universal Research Enhancement Funds"	"The authors thank Anders Gotherstrom (Uppsala University), Francesca Chiaromonte (Penn State University), and Victor A. Albert (University at Buffalo) for support during different stages of the project; and the Centre for Scientific Computing Aarhus (Aarhus University) for free computer time. LaVern Beier, Rod Flynn, and Neil Barten (Alaska Department of Fish and Game) and Bill Leacock (US Fish and Wildlife Service) facilitated field sampling. This study received financial support from Penn State University; the College of Arts and Sciences, University at Buffalo; US Geological Survey's Changing Arctic Ecosystem Initiative; US Fish and Wildlife Service; Ontario Ministry of Natural Resources, Canada; and Alaska Department of Fish and Game. Funding of the Galaxy tools to analyze medium-coverage sequence data from multiple individuals is supported by National Institutes of Health Grant UL1 RR033184-01 to the Penn State Clinical and Translational Science Institute. This work was supported by National Science Foundation Award DEB 0733029 (to W. M.), Howard Hughes Medical Institute Grant 55005946 (to L.H.-E.), and a grant from the Pennsylvania Department of Health using Tobacco Commonwealth Universal Research Enhancement Funds (W.M.)."	NATL ACAD SCIENCES	2012	Multidisciplinary Sciences	Science & Technology - Other Topics	WOS:000308912600003		Canada; Denmark; Iceland; Mexico; Norway; Peoples R China; Singapore; USA	Mexico
130	Impacts of climate warming on the long-term dynamics of key fish species in 24 European lakes	HYDROBIOLOGIA	English	Climate change; Fish assemblages; Functional traits; Long-term data series; Europe	VENDACE COREGONUS-ALBULA; CHARR SALVELINUS-ALPINUS; PERCH PERCA-FLUVIATILIS; FRESH-WATER FISH; DISSOLVED ORGANIC-CARBON; LIFE-HISTORY TRAITS; PIKE ESOX-LUCIUS; PROLIFERATIVE KIDNEY-DISEASE; SHALLOW MEDITERRANEAN LAKE; ROACH RUTILUS-RUTILUS	"EU FP-7 Theme 6 projects WISER [226273]; REFRESH [244121]; 'CLEAR' (a Villum Kann Rasmussen Centre of Excellence project); CIRCE; Research Council for Nature and Universe [272-08-0406]; STF project CRES; Greenland Climate Research Centre; Estonian target funding project [SF 0170006s08]; German Research Foundation (DFG) [Me 1686/5-1, Me 1686/5-2, Me 1686/5-3]; CIPAIS (International Commission for the protection of Italian-Swiss waters); CISPP (Italian-Swiss Commission for the Fishery)"	"The authors thank A.M. Poulsen for editing the manuscript and Juana Jacobsen and Tinna Christensen for graphical assistance. This project was supported by the EU FP-7 Theme 6 projects WISER (Water bodies in Europe: Integrative Systems to assess Ecological Status and Recovery, Contract No.: 226273) and REFRESH (Adaptive strategies to Mitigate the Impacts of Climate Change on European Freshwater Ecosystems, Contract No.: 244121), 'CLEAR' (a Villum Kann Rasmussen Centre of Excellence project) and CIRCE. The study was further supported by the Research Council for Nature and Universe (272-08-0406), the STF project CRES and the Greenland Climate Research Centre, the Estonian target funding project SF 0170006s08, the German Research Foundation (DFG, projects Me 1686/5-1, 5-2, 5-3), and CIPAIS (International Commission for the protection of Italian-Swiss waters) and CISPP (Italian-Swiss Commission for the Fishery). We are grateful to the Cofradia de Pescadores del Palmar (Valencia, Spain), Conselleria de Medio Ambiente de Valencia and AEMET for providing, respectively, fish capture data and chemical and meteorological data from Lake Albufera."	SPRINGER	2012	Marine & Freshwater Biology	Marine & Freshwater Biology	WOS:000306218100001		Denmark; Estonia; Finland; France; Germany; Greenland; Iceland; Italy; Peoples R China; Spain; Sweden; UK; Uruguay	Denmark
131	Continental-scale variability in browser diversity is a major driver of diversity patterns in acacias across Africa	JOURNAL OF ECOLOGY	English	diversity patterns; herbivory; plant-herbivore interactions; Quaternary climate change; resource-consumer relationships; savanna species; speciation	PLANT-SPECIES RICHNESS; CLIMATE-CHANGE; SPATIAL AUTOCORRELATION; AUTOREGRESSIVE MODELS; SAVANNA; DISTRIBUTIONS; TREE; DETERMINANTS; HERBIVORES; GRADIENTS	"Danish Council for Independent Research - Natural Sciences [272-07-0242]; Undesert Project, EU-FP7 [243906]; Liz Claiborne Art Ortenburg Foundation; African Conservation Centre, Nairobi; BRIC of the Universite Libre de Bruxelles; Belgian Technical Cooperation"	"Special thanks to Denis Filer who provided assistance with databasing the herbarium records in the BRAHMS database management system for botanical data. The following are thanked for providing acacia data: the FLOTROP database (especially Philippe Daget), Roy Gereau, the West African Vegetation Database (http://www.westafricanvegetation.senckenberg.de), the South African National Biodiversity Institute; the Senckenberg Research Institute, Uppsala University, Universite Libre de Bruxelles, Wageningen, and the University of Dar es Salaam Herbaria; GBIF (http://data.gbif.org/datasets/resource/621); the National Museums of Kenya; National Herbarium of Tanzania; National Herbarium of Namibia (specimen database: SPMNDB; National Botanical Research Institute); and National Botanical Garden of Belgium. The Royal Botanic Gardens, Kew; London Natural History Museum; Coimbra; and Lisbon Herbaria are also thanked for providing MG access to their collections. Brett Murphy kindly provided assistance with statistical analyses. International climate modelling groups are thanked for providing their data for analysis and the Laboratoire des Sciences du Climat et de l'Environnement for collecting and archiving the palaeoclimate model data. Peder Klith Bocher provided assistance with GIS analyses. The following sources provided funding: the Danish Council for Independent Research - Natural Sciences, grant 272-07-0242 (JCS and MG); the Undesert Project, EU-FP7 243906 (AML and MS); the Liz Claiborne Art Ortenburg Foundation with the African Conservation Centre, Nairobi (RG and RM); and BRIC of the Universite Libre de Bruxelles and the Belgian Technical Cooperation (JN)."	WILEY-BLACKWELL	2012	Plant Sciences; Ecology	Plant Sciences; Environmental Sciences & Ecology	WOS:000307554300005		Belgium; Brazil; Denmark; Germany; Netherlands; UK	Denmark
132	Resilience to chronic defoliation in a dioecious understorey tropical rain forest palm	JOURNAL OF ECOLOGY	English	Chamaedorea palms; drought; leaf harvesting; Mexico; non-timber forest products; plant population and community dynamics	CARBOHYDRATE RESERVES; ASTROCARYUM-MEXICANUM; SEEDLING SURVIVAL; LEAF HARVEST; VITAL-RATES; GROWTH; REPRODUCTION; HERBIVORY; PLANTS; SUSTAINABILITY	U.S. National Science Foundation [IBN 9604030]; Packard Foundation [1999-4903]; CIECO-UNAM; Master Scholarships [CONACYT: 163218]; San Diego Zoo Global; DGAPA-UNAM; CONACYT	"This study was supported by the U.S. National Science Foundation (grant IBN 9604030) and the Packard Foundation (No. 1999-4903). CIECO-UNAM provided additional financial support. LLT was supported by a Master Scholarships (CONACYT: 163218) and the Postdoctoral Program of the San Diego Zoo Global. We acknowledge logistic support from CIECO-UNAM and Chajul Field Station. We thank Jorge Rodriguez, Gilberto Jamangape and Praxedis Sinaca for help with fieldwork. MMR thanks DGAPA-UNAM and CONACYT for sabbatical fellowships at the University of California at Berkeley. Finally, we thank the Editors and anonymous reviewers for their valuable suggestions."	WILEY-BLACKWELL	2012	Plant Sciences; Ecology	Plant Sciences; Environmental Sciences & Ecology	WOS:000307554300020		Mexico; Netherlands; USA	Mexico
133	Mesophyll diffusion conductance to CO2: An unappreciated central player in photosynthesis	PLANT SCIENCE	English	Aquaporins; Climate change; Conductance; Diffusion; Leaf anatomy; Plant hydraulics; Photosynthesis	CARBON-ISOTOPE DISCRIMINATION; LEAF GAS-EXCHANGE; TOBACCO AQUAPORIN NTAQP1; EVERGREEN QUERCUS-ILEX; WATER-USE EFFICIENCY; ORYZA-SATIVA L.; INTERNAL CONDUCTANCE; STOMATAL CONDUCTANCE; PICEA-ABIES; HYDRAULIC CONDUCTANCE	"Estonian Ministry of Science and Education [SF1090065s07]; Spanish Ministry of Science and Innovation [BFU2008-01072, AGL2009-11310/AGR, BFU2011-23294, CGL2009-13079-C02-01]; European Commission through European Regional Fund (the Estonian Center of Excellence in Environmental Adaptation); Marie Curie project [MC-ERG-246725]; Ramon y Cajal program [RYC-2008-02050]; Swiss National Science Fellowship [PA00P3_126259]; Australian Research Council [FT0992063, FT100100024]; French government; cooperation project Tranzfor (Transferring Research between EU and Australia-New Zealand on Forestry and Climate Change) [PIRSES-GA-2008-230793]; European Union"	"We thank Ichiro Terashima and Yusuke Mizokami for insightful suggestions on the MS and editor plus five additional anonymous reviewers for numerous useful improvements. The study was financially supported by the Estonian Ministry of Science and Education (grant SF1090065s07), the Spanish Ministry of Science and Innovation through projects BFU2008-01072 (MEFORE), AGL2009-11310/AGR, BFU2011-23294 (MECOME) and CGL2009-13079-C02-01 (PALEOISOTREE), and the European Commission through European Regional Fund (the Estonian Center of Excellence in Environmental Adaptation), and the Marie Curie project MC-ERG-246725 (FP7). J.P.F. is supported by the Ramon y Cajal program (RYC-2008-02050). A.G. had a Swiss National Science Fellowship (PA00P3_126259). M.M.B. and C.R.W are supported by Future Fellowships from the Australian Research Council (FT0992063 and FT100100024). C.D. was supported by a grant from the French government and by the cooperation project Tranzfor (Transferring Research between EU and Australia-New Zealand on Forestry and Climate Change, PIRSES-GA-2008-230793) funded by the European Union."	ELSEVIER IRELAND LTD	2012	Biochemistry & Molecular Biology; Plant Sciences	Biochemistry & Molecular Biology; Plant Sciences	WOS:000307434800008		Australia; Chile; Estonia; France; Japan; Spain	Spain
134	Plant functional traits and nutrient gradients on grassland	GRASS AND FORAGE SCIENCE	English	plant functional trait; soil fertility; competition; ecological niche; scale dependency; conservative vs; exploitative species; plasticity	LAND-USE CHANGE; ECOSYSTEM PROCESSES; PHENOTYPIC PLASTICITY; ECOLOGICAL STRATEGIES; ENVIRONMENTAL-CHANGE; COMMUNITY ECOLOGY; HERBAGE MASS; HOLY-GRAIL; DIVERSITY; DISTURBANCE	"German Research Foundation (DFG) through Collaborative Research Centre 1501; INRA (UREP, Clermont Ferrand, France)"	"This review is an updated version of an article that was first presented at the 16th Symposium of the European Grassland Federation, Gumpenstein, Austria, in August 2011 (Schellberg and Pontes, 2011). Jurgen Schellberg gratefully acknowledges the support of the German Research Foundation (DFG) through financing the Collaborative Research Centre 1501, in which the functional trait approach is embedded. L. da S. Pontes gratefully acknowledges the support that she has had from INRA (UREP, Clermont Ferrand, France) when conducting her research on PFT in the Auvergne region (France), and from which some data are included in this paper."	WILEY-BLACKWELL	2012	Agronomy	Agriculture	WOS:000306735900001		Brazil; Germany	Germany
135	Habitat stability affects dispersal and the ability to track climate change	BIOLOGY LETTERS	English	bioclimatic envelope models; damselflies; dragonflies; freshwater; odonata; range-filling	SPECIES RICHNESS PATTERNS; FRESH-WATER ANIMALS; DISTRIBUTIONS; ODONATA; EXPLAIN; RANGE; DIVERSITY; BEETLES	"Danish National Research Foundation; Hesse's Ministry of Higher Education, Research and the Arts; Posgrado en Ciencias Biologicas (UNAM); Consejo Nacional de Ciencia y Tecnologia; FBBVA BIOIMPACTO project; EC-FP6-ECOCHANGE project [036866-GOCE]; Spanish Ministry of Science and Innovation [CGL2008-01198-E/BOS]"	"Thanks to Florian Konig and Yannic Grewe for digitizing dragonfly distributions, and to David Nogues-Bravo as well as two anonymous referees for helpful comments. C. H. and C. R. acknowledge support of the Danish National Research Foundation to the Center for Macroecology, Evolution and Climate. C. H. and D. M. D. acknowledge support from the research funding programme 'LOEWE-Landes-Offensive zur Entwicklung Wissenschaftlich-okonomischer Exzellenz' of Hesse's Ministry of Higher Education, Research and the Arts. M. M. acknowledges support of the Posgrado en Ciencias Biologicas (UNAM), the Consejo Nacional de Ciencia y Tecnologia and the FBBVA BIOIMPACTO project. M. B. A. was funded by EC-FP6-ECOCHANGE project, Contract-No 036866-GOCE) and by the Spanish Ministry of Science and Innovation (Complementary-Action-No CGL2008-01198-E/BOS)."	ROYAL SOC	2012	Biology; Ecology; Evolutionary Biology	Life Sciences & Biomedicine - Other Topics; Environmental Sciences & Ecology; Evolutionary Biology	WOS:000306361700044		Denmark; Germany; Mexico; Portugal; Spain	Denmark
136	Generation and analysis of the 2005 land cover map for Mexico using 250 m MODIS data	REMOTE SENSING OF ENVIRONMENT	English	Land cover; Image classification; Spatial analysis; North American Land Change Monitoring System (NALCMS); MODIS; Mexico	ACCURACY ASSESSMENT; SPATIAL-RESOLUTION; CLASSIFICATION; SURFACE; BIODIVERSITY; PRODUCTS; AMERICA; IMAGERY; MATRIX			ELSEVIER SCIENCE INC	2012	Environmental Sciences; Remote Sensing; Imaging Science & Photographic Technology	Environmental Sciences & Ecology; Remote Sensing; Imaging Science & Photographic Technology	WOS:000309496000047		Mexico; Portugal	Mexico
137	Macrofungal diversity in Colombian Amazon forests varies with regions and regimes of disturbance	BIODIVERSITY AND CONSERVATION	English	Amazon forest; Biodiversity; Colombia; Ecology; Macrofungi; Plants; Productivity	TREE SPECIES RICHNESS; TROPICAL FORESTS; MOLECULAR CHARACTERIZATION; GEOGRAPHICAL GRADIENTS; FUNGAL DIVERSITY; ALPHA-DIVERSITY; CLIMATE-CHANGE; RAIN-FOREST; LEAF-LITTER; BIODIVERSITY	"NWO-WOTRO [895.100.014, WB 84-525]; Studienstiftung Mykologie; CBS-KNAW"	"The authors are greatly grateful to NWO-WOTRO for the financial support of the project (WOTRO grants 895.100.014 and WB 84-525). Logistic support was given by Tropenbos Colombia and we thank Dr. Carlos Rodriguez for this. C. L-Q and A. E. F. M. thank the University of Antioquia for giving time to collect in the Amazonas. Further financial support from the Studienstiftung Mykologie and the CBS-KNAW is greatly appreciated. Finally, we want to thank the indigenous people in Araracuara and Araracuara-Pena Roja and the workers in the Parque Natural Nacional Amacayacu for their willingness to allow us to perform the studies described."	SPRINGER	2012	Biodiversity Conservation; Ecology; Environmental Sciences	Biodiversity & Conservation; Environmental Sciences & Ecology	WOS:000307295400004		Colombia; Netherlands	Netherlands
138	"Managed Relocation: Integrating the Scientific, Regulatory, and Ethical Challenges"	BIOSCIENCE	English	ethics; policy; law; conservation; translocation	CLIMATE-CHANGE; ASSISTED COLONIZATION; CHANGING CLIMATE; BIODIVERSITY CONSERVATION; SPECIES DISTRIBUTIONS; DISTRIBUTION MODELS; FUTURE; ECOLOGY; ECOSYSTEMS; INVASIONS	"National Science Foundation [DEB 0741792, DEB 0741921]; Cedar Tree Foundation"	"This article is dedicated to Stephen H. Schneider, who was a member of the Managed Relocation Working Group and a tireless advocate for careful deliberation of climate change issues involving both scientific analysis and social values. He was a giant in our field and a friend and mentor to many of the authors of this article. This work was supported by National Science Foundation grants no. DEB 0741792 and no. DEB 0741921 in support of the Managed Relocation Working Group and by a Cedar Tree Foundation grant."	AMER INST BIOLOGICAL SCI	2012	Biology	Life Sciences & Biomedicine - Other Topics	WOS:000307626100006		Australia; Canada; Mexico; Portugal; South Africa; USA	USA
139	Historical changes of sediments and mollusk assemblages in the Gulf of Bataban (Caribbean Sea) in the twentieth century	ENVIRONMENTAL MONITORING AND ASSESSMENT	English	Geochronology; Mollusk; Pb-210; Caribbean Sea; Ecosystem reconstruction	ENVIRONMENTAL-CHANGE; ACCUMULATION RATES; BASE-LINE; PB-210; FLORIDA; RADIONUCLIDES; FISHERIES; MARINE; BAY; SHELLS	International Atomic Energy Agency (IAEA) [CUB7/006]	"This work was supported by the International Atomic Energy Agency (IAEA) through the Technical Cooperation Project CUB7/006. We would like to thank the R/V ALECRIN II crew and sampling team: Miguel Gomez, Yanis Cruz, Alexander Lopeztegui, and Rafael Fuentes. Special thanks to Norberto Capetillo and Julio Baisre. We are also grateful to the IAEA Marine Environment Laboratories, specially the Radiometrics Laboratory, and the Project Manager Michel Warnau."	SPRINGER	2012	Environmental Sciences	Environmental Sciences & Ecology	WOS:000305979700007		Cuba; Monaco; Spain	Cuba
140	Legume Diversity Patterns in West Central Africa: Influence of Species Biology on Distribution Models	PLOS ONE	English		CLIMATE-CHANGE; SAMPLE-SIZE; PLANT DIVERSITY; LEGUMINOSAE-CAESALPINIOIDEAE; INDICATOR GROUPS; COMMUNITY-LEVEL; ENVELOPE MODELS; CONSERVATION; BIODIVERSITY; PERFORMANCE	"Spanish Juan de la Cierva grant [JCI-2009-05243]; Ministry of Science and Technology [CGL2011-28613-C03-02, CGL2009-07405-BOS]; Ministry of Science and Technology of Spain [CGL2009-09530-BOS]"	"ME was funded by a Spanish Juan de la Cierva grant JCI-2009-05243 and projects CGL2011-28613-C03-02 and CGL2009-07405-BOS of the Ministry of Science and Technology. Grant CGL2009-09530-BOS also of the Ministry of Science and Technology of Spain funded JM's research. The funders had no role in study design, data collection and analysis, decision to publish, or preparation of the manuscript."	PUBLIC LIBRARY SCIENCE	2012	Multidisciplinary Sciences	Science & Technology - Other Topics	WOS:000306687700100		Belgium; Canada; Ecuador; Netherlands; Spain	Spain
141	Evidence That Marine Reserves Enhance Resilience to Climatic Impacts	PLOS ONE	English		ABALONE HALIOTIS-RUBRA; PROTECTED AREAS; BIODIVERSITY LOSS; CALIFORNIA; ECOSYSTEM; FISHERY; HYPOXIA; DECLINE; MANAGEMENT; SETTLEMENT	Walton Family Foundation; NSF-Biocomplexity in the Environment Grant [OCE-0410439]; MIUR [2008E7KBAE]; REEFCHECK of California	"This work was supported through a grant from the Walton Family Foundation, and an NSF-Biocomplexity in the Environment Grant (OCE-0410439). GDL and MR were partially supported by a MIUR PRIN2008 grant (2008E7KBAE). The funders had no role in study design, data collection and analysis, decision to publish, or preparation of the manuscript.We thank REEFCHECK of California for their support and participation in the monitoring, members of the fishing cooperative Buzos y Pescadores for help in the field and in the laboratory, and L. Bourillon, J. Torre, and S. Palumbi for their advice and insights. All necessary permits were obtained for the described field studies. Collecting and research permits were obtained from SAGARPA and from the Vizcaino Biosphere Reserve, Mexico."	PUBLIC LIBRARY SCIENCE	2012	Multidisciplinary Sciences	Science & Technology - Other Topics	WOS:000306548900054		Italy; Mexico; USA	USA
142	Agroforestry landscapes and global change: landscape ecology tools for management and conservation	AGROFORESTRY SYSTEMS	English	Landscape ecology; Forest management; Agroforestry; Biodiversity conservation; Global changes				SPRINGER	2012	Agronomy; Forestry	Agriculture; Forestry	WOS:000306585800001		Argentina; France; USA	Argentina
143	Quantitative landscape management targets for biodiversity conservation: Method development with an example from the Philippines	ASIA LIFE SCIENCES	English	landscape management; biodiversity conservation; IUCN Red List; threatened species; key biodiversity areas; Pithecophaga jefferyi; Philippine Eagle; area-demanding species	IUCN RED LIST; PROTECTED AREAS; CLIMATE-CHANGE; LAND-USE; PRIORITIES; CRITERIA; AFRICA; BIRDS	Hotspots Alliance Seed Fund	"This research was supported under the Hotspots Alliance Seed Fund between Conservation International (CI) and World Agroforestry Centre (ICRAF), within which we particularly thank M. Bakarr, J.-M. Boffa, F. Boltz, C. Gascon, D. Hess, R. Trono and G. Wong for support. We would like to thank those institutions and people who contributed unpublished information and spatial data, notably Forest Management Bureau of the Department of Environment and Natural Resources, the International Rice Research Institute for sharing their facilities and providing us with the GLC 2000 dataset and E. Godilano for granting us permission to use the environmental land management unit dataset. Our gratitude also goes to S.H.M. Butchart (BirdLife International), who kindly explained to us the detailed assessment of P. jefferyi under the IUCN Red List criteria."	ASIA LIFE SCIENCES	2012	Biology	Life Sciences & Biomedicine - Other Topics	WOS:000306379900016		Australia; Brazil; Germany; Indonesia; Netherlands; Philippines; USA	Philippines
144	The evolution of a highly speciose group in a changing environment: are we witnessing speciation in the Ibera wetlands?	MOLECULAR ECOLOGY	English	Ctenomys; fragmented habitat; metapopulation lineages; speciation	SUBTERRANEAN RODENT CTENOMYS; MULTILOCUS GENOTYPE DATA; TUCOS GENUS CTENOMYS; ESTEROS DEL IBERA; POPULATION-STRUCTURE; BANDED KARYOTYPES; OCTODONTIDAE; MITOCHONDRIAL; DIVERSIFICATION; SEQUENCES	"Agencia Nacional de Promocion Cientifica y Tecnica [PICT 38361, PICT 1551]; Consejo Nacional de Investigacion, Ciencia y Tecnica, Argentina [PIP 5776]"	"This study was supported by Agencia Nacional de Promocion Cientifica y Tecnica (PICT 38361 and PICT 1551) and Consejo Nacional de Investigacion, Ciencia y Tecnica, Argentina (PIP 5776 and International Cooperation CNRS-CONICET). We thank Vanina Raimondi, Diego Caraballo, Fernando Mapelli and Matias Mora for their incalculable help during fieldwork and also all the members of the Instituto de Genetica Veterinaria Ing. Fernando Noel Dulout (Facultad de Ciencias Veterinarias, UNLP) for their excellent work and assistance."	WILEY-BLACKWELL	2012	Biochemistry & Molecular Biology; Ecology; Evolutionary Biology	Biochemistry & Molecular Biology; Environmental Sciences & Ecology; Evolutionary Biology	WOS:000305582200015		Argentina; France	Argentina
145	Bacterial Genomes: Habitat Specificity and Uncharted Organisms	MICROBIAL ECOLOGY	English		RARE BIOSPHERE; EVOLUTION; SIZE; LIFE; CONSORTIUM; DIVERSITY; SAMPLES	"European Union; FAPESP (Foundation for Research Assistance of Sao Paulo State, Brazil) [2010/07594-5]"	"This work was supported by a grant from the European Union Project Metaexplore and FAPESP (Foundation for Research Assistance of Sao Paulo State, Brazil) - Proc. n. 2010/07594-5."	SPRINGER	2012	Ecology; Marine & Freshwater Biology; Microbiology	Environmental Sciences & Ecology; Marine & Freshwater Biology; Microbiology	WOS:000305274900001		Brazil; Canada; Netherlands	Netherlands
146	"Co-Occurrence Patterns of Common and Rare Leaf-Litter Frogs, Epiphytic Ferns and Dung Beetles across a Gradient of Human Disturbance"	PLOS ONE	English		SPECIES RICHNESS; BIODIVERSITY INDICATORS; CONSERVATION STRATEGIES; VASCULAR EPIPHYTES; RESERVE SELECTION; TROPICAL PRIMARY; CLOUD FOREST; DIVERSITY; LANDSCAPE; TAXA	GIZ GmbH through their internship programme; Wingate Foundation scholarship	"Johan A. Oldekop and Niklas Tysklind thank the GIZ GmbH for financial support through their internship programme. Johan A. Oldekop acknowledges the support of a Wingate Foundation scholarship. The funders had no role in study design, data collection and analysis, decision to publish, or preparation of the manuscript. No additional external funding received for this study."	PUBLIC LIBRARY SCIENCE	2012	Multidisciplinary Sciences	Science & Technology - Other Topics	WOS:000305337600057		Ecuador; UK; USA	USA
147	Climate change and amphibian diversity patterns in Mexico	BIOLOGICAL CONSERVATION	English	Amphibians; Alpha diversity; Beta diversity; Climate change; Conservation biogeography; Mexico	SPECIES RICHNESS; BETA-DIVERSITY; CONSERVATION BIOLOGY; DISTRIBUTION MODELS; NICHE CONSERVATISM; ABSENCE DATA; DISTRIBUTIONS; SCALE; EVOLUTIONARY; IMPACTS	CONACYT; US National Science Foundation [DEB-0613802]	"We thank Kathleen Buckingham, Lydia Cole, Rafa de Villa Magallon, Richard Grenyer, Jeremy Kerr and two anonymous reviewers, for their helpful advice and comments. L. Ochoa's doctoral studies are supported by CONACYT. Part of the information used in this paper was financed by US National Science Foundation grant DEB-0613802, through the participation of OFV. We also wish to acknowledge the many herpetologists who helped to construct and correct the database. Museums and projects that contributed data are listed in Appendix A."	ELSEVIER SCI LTD	2012	Biodiversity Conservation; Ecology; Environmental Sciences	Biodiversity & Conservation; Environmental Sciences & Ecology	WOS:000305724100012		Denmark; Mexico; UK	UK
148	"Warm-temperate, immense, and sprawling: plant diversity drivers in urban Beijing, China"	PLANT ECOLOGY	English	Urban ecology; Urbanization; Socio-economics; Spatial; Demographic; Land-use	SPECIES RICHNESS; GLOBAL CHANGE; ECOSYSTEMS; GRADIENT; DENSITY; BIODIVERSITY; COMMUNITY; PATTERNS; ECOLOGY; CLIMATE	National Natural Science Foundation of China [41030744]; State Key Laboratory of Urban and Regional Ecology	"We are grateful to Mark Goddard for his valuable comments. We thank Zhi-Xin Zhu and Xiao-Ma Li for their help with the figure, Su Liu (Peking University) for the Appendix plant species checking and Juan-Juan Zhao, Xue-Song Meng and others for providing some original data. This study was funded by the National Natural Science Foundation of China (41030744) and it was supported by funding from the State Key Laboratory of Urban and Regional Ecology."	SPRINGER	2012	Plant Sciences; Ecology; Forestry	Plant Sciences; Environmental Sciences & Ecology; Forestry	WOS:000305235100008		Mexico; Peoples R China; Spain	Peoples R China
149	Review. Applications of ecogeography and geographic information systems in conservation and utilization of plant genetic resources	SPANISH JOURNAL OF AGRICULTURAL RESEARCH	English	adaptation; ecogeographical analysis; environment; gap analysis; genotype; phenotype; species distribution models	TRIFOLIUM-SPUMOSUM L.; EX-SITU COLLECTIONS; WILD CROP GERMPLASM; CLIMATE-CHANGE; PREDICTIVE ASSOCIATION; ECOLOGICAL DESCRIPTORS; BARLEY LANDRACES; CORE COLLECTION; ADAPTATION; TOLERANCE	INIA [RF2009-00013-00-00]	We thank Wendy Byrnes for her linguistic assistance. This review was supported by INIA project RF2009-00013-00-00.	SPANISH NATL INST AGRICULTURAL & FOOD RESEARCH & TECHNOLO	2012	"Agriculture, Multidisciplinary; Soil Science"	Agriculture	WOS:000304851000017		Colombia; Spain	Spain
150	Bird community composition across an Andean tree-line ecotone	AUSTRAL ECOLOGY	English	bird communities; ecotone specialization; ordination; Peru; tree-line	NEOTROPICAL MONTANE FOREST; CLIMATE-CHANGE; ANTHROPOGENIC EDGES; ATLANTIC FOREST; BIODIVERSITY; TIMBERLINE; UNDERSTORY; FRAGMENTS; SPECIALIZATION; CONSERVATION	Amazonian Conservation Association	"Research at the Wayquecha Cloud Forest Research Centre was funded by a Seed Grant awarded to HL by the Amazonian Conservation Association. Permission to undertake the research was granted by INRENA (no. 369-2009-AG-DGFFS-DGEFFS). We are also grateful for the help and support of Dr Adrian Tejedor, Carmen Gusti and all the staff of the Amazonian Conservation Association."	WILEY-BLACKWELL	2012	Ecology	Environmental Sciences & Ecology	WOS:000304389700007		Peru; UK	UK
151	Experimental Incubations Elicit Profound Changes in Community Transcription in OMZ Bacterioplankton	PLOS ONE	English		OXYGEN MINIMUM ZONES; ANAEROBIC AMMONIUM OXIDATION; SEA-WATER; EVOLUTIONARY RELATIONSHIPS; DIFFERENTIAL EXPRESSION; NORTH-SEA; BACTERIA; NITROGEN; PATTERNS; METATRANSCRIPTOMICS	Agouron Institute	"This work was supported by a grant from the Agouron Institute. Additional support for this study came from the Gordon and Betty Moore Foundation (EFD), the Danish National Research Foundation (Danmarks Grundforskningsfond; BT, DEC), and the Chilean Fondap Program from CONICYT (OU). The funders had no role in study design, data collection and analysis, decision to publish, or preparation of the manuscript."	PUBLIC LIBRARY SCIENCE	2012	Multidisciplinary Sciences	Science & Technology - Other Topics	WOS:000305341300074		Chile; Denmark; USA	USA
152	Effects of Climate Change on the Potential Species Richness of Mesoamerican Forests	BIOTROPICA	English	ecoregion; Mesoamerica; natural protected areas; regression tree; species distribution modelling; tree species richness; tropical forests	GLOBAL CHANGE; BIODIVERSITY HOTSPOTS; DISTRIBUTION MODELS; SPATIAL-PATTERNS; CHANGE SCENARIOS; CHANGE IMPACTS; DIVERSITY; DISTRIBUTIONS; CONSERVATION; RESPONSES	Netherlands Environmental Assessment Agency (PBL) [E/55505]; European Commission REFORLAN [INCO-CT-2006-032132]; Spanish BIOTREE-NET [BIOCON08_44]; Fundacion BBVA	"This study was financed by the Netherlands Environmental Assessment Agency (PBL) in the context of the Biodiversity International Project (E/55505), the European Commission REFORLAN project (INCO-CT-2006-032132), and the Spanish BIOTREE-NET project (BIOCON08_44) funded by Fundacion BBVA."	WILEY-BLACKWELL	2012	Ecology	Environmental Sciences & Ecology	WOS:000303496500003		Mexico; Spain; UK	UK
153	Recent Changes in Patch Characteristics and Plant Communities in the Jalca Grasslands of the Peruvian Andes	BIOTROPICA	English	Cajamarca; fragmentation; land use change; paramo; Peru; plant species diversity; tropical Andes	OBJECT-BASED CLASSIFICATION; RAIN-FOREST FRAGMENTATION; LANDSCAPE SPATIAL-PATTERN; REMOTE-SENSING DATA; HABITAT FRAGMENTATION; SPECIES RICHNESS; LAND-USE; DYNAMICS; CLIMATE; MATRIX	Proyecto Paramo Andino; Universiteit van Amsterdam	"We thank Fresia Chunga (CIPDER), the Instituto de Montana, Mirella Gallardo (GTZ-Rural Cajamarca), Alicia Quispe (Proyecto Zonificacion Ecologica Economica de la region Cajamarca-Gobierno Regional de Cajamarca), Cesar Regalado (Agencia Agraria de Bambamarca), Eleuterio Mejia and Esteban Campos (Municipalidad Provincial Hualgayoc-Cajamarca) and Pedro Vasquez (CDC-UNALM) for the logistical support. We are also grateful to Edwin Cabrera, Segundo Sanchez, German Alcantara, Alindor Ordonez, Wilson Salazar, Carlos Aguilar, Dagoberto Calvo, Ronal Regalado, Antero Zavaleta, Victor Briones, Laura Lucio, Manuel Peralvo, Juan Cusquisivan, Mara Deza and Nilton Deza for fieldwork assistance. David Rosario and Enrique Crisologo kindly provided GIS information. Juan Montoya and Victor Campos assisted in species identification. This study received financial support of Proyecto Paramo Andino implemented by CONDESAN and the Universiteit van Amsterdam. Species were identified at the Herbarium of the Universidad Nacional de Cajamarca (Isidoro Sanchez-Vega), the Herbarium of Universidad Nacional Mayor de San Marcos (Oscar Tovar, Hamilton Beltran, Raquel Gonzales), the Herbarium MOL of the Universidad Agraria La Molina (Mercedes Flores, Arturo Granda) and the Smithsonian Institute (Harold Robinson). We thank all of them for their invaluable help. Finally we thank Wouter Buytaert for his help in the statistical analysis using R."	WILEY-BLACKWELL	2012	Ecology	Environmental Sciences & Ecology	WOS:000303496500007		Netherlands; Peru	Peru
154	Impacts of incentives to reduce emissions from deforestation on global species extinctions	NATURE CLIMATE CHANGE	English		FOREST DEGRADATION; CARBON PAYMENTS; CLIMATE-CHANGE; BIODIVERSITY; AMAZON; DIVERSITY; MAMMALS; FUTURE; COSTS; LAND	Leverhulme Trust; GEOBENE under European Community [037063]; CAPES	"A.B. and R.K.T. acknowledge the support of the Leverhulme Trust's Valuing the Arc Programme. M.O., M.G. and S.F. were funded by the GEOBENE project (grant agreement 037063, GOCE) under the European Community's Sixth Framework Programme. B.B.N.S. was supported by CAPES."	NATURE PUBLISHING GROUP	2012	Environmental Sciences; Environmental Studies; Meteorology & Atmospheric Sciences	Environmental Sciences & Ecology; Meteorology & Atmospheric Sciences	WOS:000304024800019		Australia; Austria; Brazil; France; Philippines; UK; Ukraine; USA	Brazil
155	Biodiversity under threat in glacier-fed river systems	NATURE CLIMATE CHANGE	English		MACROINVERTEBRATE COMMUNITY STRUCTURE; SHRINKING GLACIERS; CLIMATE-CHANGE; ALPINE STREAM; CONSERVATION; ASSEMBLAGES; RICHNESS; PATTERNS; IMPACTS; ALPS	"WWF-Novozymes; Ecofondo [034-ECO8-inv1]; Natural Environment Research Council [GR9/2913, NE/E003729/1, NE/E004539/1, NE/E004148/1]; Royal Society; Institut de Recherche pour le Developpement (IRD); University of Copenhagen; University of Birmingham; University of Leeds"	"We thank M. O. Gessner, K. Swing and J. Casas for constructive and helpful comments on earlier versions of the paper. The financial support by WWF-Novozymes (2008) to D.J., Ecofondo (034-ECO8-inv1) to O.D., Natural Environment Research Council (GR9/2913, NE/E003729/1, NE/E004539/1 and NE/E004148/1), the Royal Society, the Institut de Recherche pour le Developpement (IRD), and the Universities of Copenhagen, Birmingham and Leeds is greatly appreciated. Many people participated in the fieldwork and collection of data for the published papers analysed and cited here; we acknowledge the effort of these people and wish to thank them all."	NATURE PUBLISHING GROUP	2012	Environmental Sciences; Environmental Studies; Meteorology & Atmospheric Sciences	Environmental Sciences & Ecology; Meteorology & Atmospheric Sciences	WOS:000304024800021		Denmark; Ecuador; France; UK; USA	Denmark
156	Multiple Quaternary Refugia in the Eastern Guiana Shield Revealed by Comparative Phylogeography of 12 Frog Species	SYSTEMATIC BIOLOGY	English	Anura; comparative phylogeography; Guiana Shield; Quaternary; refugia	LAST GLACIAL MAXIMUM; FRENCH-GUIANA; AMPHIBIAN DECLINES; MITOCHONDRIAL-DNA; CLIMATE-CHANGE; RAIN-FOREST; VOUACAPOUA-AMERICANA; POPULATION-DYNAMICS; GENE FLOW; STATISTICAL PHYLOGEOGRAPHY	"College of Science, University of Canterbury (UC); UC and Education New Zealand; Universite de Provence; University of Canterbury; National Geographic Society [7509-03]; National Science Foundation [DEB-0206562]"	"A.F. was supported by a PhD scholarship from the College of Science, University of Canterbury (UC). Travel grant from UC and Education New Zealand supported fieldwork in Suriname and Brazil. Molecular costs were covered by internal grants from the Universite de Provence (A.G.) and University of Canterbury (N.J.G.). Fieldwork by B.P.N was supported by the National Geographic Society (7509-03) and the National Science Foundation (DEB-0206562)."	OXFORD UNIV PRESS	2012	Evolutionary Biology	Evolutionary Biology	WOS:000303336200008		Brazil; France; New Zealand; USA	Brazil
157	Evolutionary islands in the Andes: persistence and isolation explain high endemism in Andean dry tropical forests	JOURNAL OF BIOGEOGRAPHY	English	Andean uplift; biodiversity hotspot; island biogeography; molecular dating; phylogenetic niche conservatism; seasonally dry tropical forest; species diversification	LATE CENOZOIC UPLIFT; PLANT DIVERSITY; MOUNTAIN PASSES; CANYON INCISION; ATACAMA DESERT; CLIMATE-CHANGE; GENE FLOW; BIODIVERSITY; DIVERSIFICATION; LEGUMINOSAE	Osk. Huttunen Fund (Osk. Huttusen Saatio); Helsingin Sanomat Fund (Helsingin Sanomain Saatio); Ehrnrooth Fund (Ella ja Georg Ehrnroothin Saatio); Davis Expedition Fund; National Science Foundation (NSF) [DEB-0316614]; Royal Society	"We would like to thank Stephen Harris, Isabel Sanmartin and two anonymous referees for constructive comments that much enhanced the manuscript; Alex Antonelli for data on Hedyosmum and Campanulaceae; Gwilym Lewis and Bente Klitgaard for providing samples for many Andean species used in this study; and Susana Magallon for help with data analyses. The work was funded by the Osk. Huttunen Fund (Osk. Huttusen Saatio), Helsingin Sanomat Fund (Helsingin Sanomain Saatio), Ehrnrooth Fund (Ella ja Georg Ehrnroothin Saatio), Davis Expedition Fund (T. S.), the National Science Foundation (NSF) grant 'PBI Solanum - a world treatment' DEB-0316614, and by a Royal Society University Research Fellowship (C. E. H.). The authors would like to acknowledge the use of the UK National Computing Grid Service in carrying out this work."	WILEY-BLACKWELL	2012	"Ecology; Geography, Physical"	Environmental Sciences & Ecology; Physical Geography	WOS:000302910600006		Brazil; Switzerland; UK; USA	UK
158	Recent Plant Diversity Changes on Europe's Mountain Summits	SCIENCE	English		CLIMATE-CHANGE; RANGE SHIFTS; VEGETATION; ALPS	Switzerland (OFES) [00.0184-1]; Swiss MAVA Foundation for Nature Conservation; Austrian Federal Ministry of Science and Research; Austrian Academy of Sciences (Institute of Mountain Research); University of Vienna	"Baseline data were collected within the European Union FP-5 project GLORIA-Europe (EVK2-CT-2000-0006) and with the support of Switzerland (OFES 00.0184-1). Resurvey was supported by the Swiss MAVA Foundation for Nature Conservation and by a number of national funding agencies, and analysis was supported by the Austrian Federal Ministry of Science and Research; the Austrian Academy of Sciences (Institute of Mountain Research); and the University of Vienna, where data are archived in the central GLORIA database and are available from the authors upon request. We thank the European Topic Centre on Biological Diversity for ambituos discussions in the early stage, C. Klettner for data compilation, S. Laimer for administration assistance, 17 GLORIA-Europe field teams with more than 80 fieldworkers for species recording, and protected-area authorities for logistic support. We also thank three anonymous referees for their valuable comments and suggestions."	AMER ASSOC ADVANCEMENT SCIENCE	2012	Multidisciplinary Sciences	Science & Technology - Other Topics	WOS:000302995400048		Austria; Brazil; Greece; Italy; Norway; Rep of Georgia; Romania; Russia; Slovakia; Spain; Sweden; Switzerland; UK	Austria
159	"Acanthaster planci Outbreak: Decline in Coral Health, Coral Size Structure Modification and Consequences for Obligate Decapod Assemblages"	PLOS ONE	English		REEF FISH COMMUNITY; OF-THORNS STARFISH; SPATIAL-DISTRIBUTION; TERRESTRIAL RUNOFF; SPECIES RICHNESS; CLIMATE-CHANGE; PACIFIC; RECRUITMENT; DIVERSITY; TRAPEZIA	Partner University Fund of the French American Cultural Exchange; ANR [ANR-12-JCJC-Live]; Polynesia Mana; CRISP (Coral Reef InitiativeS for the Pacific); Total Foundation; Gordon and Betty Moore Foundation	"This research was supported by grants from the Partner University Fund of the French American Cultural Exchange, ANR (ANR-12-JCJC-Live and Let Die), Polynesia Mana, CRISP (Coral Reef InitiativeS for the Pacific) and Total Foundation. The funders had no role in study design, data collection and analysis, decision to publish, or preparation of the manuscript.We thank volunteers from CRIOBE station in Moorea and Planete Urgence for field assistance, C. W. Osenberg, A. C. Stier, S. Lemer, M. Gil, S. C. McKeon, R. Galzin and two anonymous reviewers for helpful comments, G. Paulay and J. Poupin for assistance with identification of some decapod specimens, and the Moorea BIOCODE project (funded through Gordon and Betty Moore Foundation) for logistical support. This study was part of M. Leray PhD research program at Universite Pierre et Marie Curie (Paris VI) and Ecole Pratique des Hautes Etudes (EPHE) under the supervision of S.C. Mills."	PUBLIC LIBRARY SCIENCE	2012	Multidisciplinary Sciences	Science & Technology - Other Topics	WOS:000305347400053		Brazil; Fr Polynesia; France	France
160	Large-Scale Changes in Community Composition: Determining Land Use and Climate Change Signals	PLOS ONE	English		AGRI-ENVIRONMENT SCHEMES; BIRD POPULATION; AGRICULTURAL LANDSCAPES; DECIDUOUS FOREST; HABITAT CHANGE; NETHERLANDS; BIODIVERSITY; DYNAMICS; CONSERVATION; RESPONSES	"Fondation pour la Recherche sur la Biodiversite [FABIO 054974, PHYBIO AAP-SCEN-2010-1]"	"VD received financial support from the Fondation pour la Recherche sur la Biodiversite, http://www.fondationbiodiversite.fr (projects FABIO 054974 and PHYBIO AAP-SCEN-2010-1). The funder had no role in study design, data collection and analysis, decision to publish, or preparation of the manuscript."	PUBLIC LIBRARY SCIENCE	2012	Multidisciplinary Sciences	Science & Technology - Other Topics	WOS:000305345000051		France; Mexico; Netherlands	Netherlands
161	Tangled in a sparse spider web: single origin of orb weavers and their spinning work unravelled by denser taxonomic sampling	PROCEEDINGS OF THE ROYAL SOCIETY B-BIOLOGICAL SCIENCES	English	web evolution; spider diversification; taxon sampling; molecular dating	MULTIPLE SEQUENCE ALIGNMENT; VAN-DER-WAALS; WEAVING SPIDERS; PHYLOGENETIC INFERENCE; CAPTURE THREADS; MISSING DATA; TETRAGNATHIDAE ARANEAE; MOLECULAR PHYLOGENY; HYGROSCOPIC FORCES; THERIDIID SPIDERS	National Science Foundation [DEB-0328644]; Danish National Research Foundation; George Washington University; Generalitat de Catalunya; FONCyT [PICT-2007-01393]; NSF [EAR-0228699]	"We thank C. Griswold, D. Penney and B. Farrell for discussion of ideas and for a critical evaluation of this manuscript. We also would like to thank two anonymous reviewers and Associate Editor Greg Edgecombe for their helpful comments. This work was supported by the National Science Foundation grant DEB-0328644 'PEET: Systematics and monography of araneoid spiders' to G.H. and G.G., and by a Danish National Research Foundation postdoctoral fellowship to D.D. Additional support to D.D. and G.H. was provided by a Selective Excellence grant from The George Washington University; to M.A.A. by an ICREA Academia award for excellence in research from the Generalitat de Catalunya; and to L.L. by grant FONCyT PICT-2007-01393 (to M. J. Ramirez). W. Wheeler made available sequence data collected by the ATOL Spider project (NSF grant EAR-0228699) for two of the species used in our analyses. Sequences of Eidmannella sp. were made available by C. Ribera."	ROYAL SOC	2012	Biology; Ecology; Evolutionary Biology	Life Sciences & Biomedicine - Other Topics; Environmental Sciences & Ecology; Evolutionary Biology	WOS:000300822400012		Denmark; Germany; Mexico; Spain; USA	Denmark
162	Modeling Potential Equilibrium States of Vegetation and Terrestrial Water Cycle of Mesoamerica under Climate Change Scenarios	JOURNAL OF HYDROMETEOROLOGY	English		LONG-TERM RUNOFF; TROPICAL FORESTS; SPECIES-RICHNESS; GLOBAL PATTERNS; CENTRAL-AMERICA; SOUTH-AMERICA; UNITED-STATES; RISING CO2; RESPONSES; PRECIPITATION	"Tropical Agricultural Research and Higher Education Center (CATIE); BBVA Foundation; Office of Science, U.S. Department of Energy"	"This work was funded by the MESOTERRA Project of the Mesoamerican Agro-Environmental Program at the Tropical Agricultural Research and Higher Education Center (CATIE) and the Climate Change and Biodiversity Effects (CLIMBE) project financed by the BBVA Foundation. We acknowledge the Program for Climate Model Diagnosis and Intercomparison (PCDMI) and the WCRP's Working Group on Coupled Modelling (WGCM) for their roles in making available the WCRP CMIP3 multimodel dataset. The creation of this dataset was supported by the Office of Science, U.S. Department of Energy. We thank The Nature Conservancy-California and Kirk Klausmeyer for downscaling and converting the climate data to ArcGIS format. We thank the anonymous reviewers for their role in considerably improving this manuscript."	AMER METEOROLOGICAL SOC	2012	Meteorology & Atmospheric Sciences	Meteorology & Atmospheric Sciences	WOS:000302483900017		Costa Rica; France; Indonesia; Morocco; UK; USA	Costa Rica
163	Climate change-driven species' range shifts filtered by photoperiodism	NATURE CLIMATE CHANGE	English		PITCHER-PLANT MOSQUITO; FLOWERING TIME; DROSOPHILA-MELANOGASTER; BIOLOGICAL INVASIONS; PROPAGULE PRESSURE; RAPID EVOLUTION; CHANGE IMPACTS; UNITED-STATES; LIFE-HISTORY; BIODIVERSITY	Academy of Finland [137909]	We thank S. Faeth and I. Saloniemi for invaluable comments on the manuscript and H. Ojanen for preparing the world climate map. This study was funded by the Academy of Finland (project number 137909).	NATURE PUBLISHING GROUP	2012	Environmental Sciences; Environmental Studies; Meteorology & Atmospheric Sciences	Environmental Sciences & Ecology; Meteorology & Atmospheric Sciences	WOS:000302672800015		Argentina; Finland	Finland
164	"Rapid climate change and no-analog vegetation in lowland Central America during the last 86,000 years"	QUATERNARY SCIENCE REVIEWS	English	Paleoclimatology; Climate change; Paleoecology; Ecological change; Central America; Last Glacial Maximum; Heinrich stadials	ATLANTIC WARM POOL; POLLEN RECORD; THERMOHALINE CIRCULATION; YUCATAN PENINSULA; TROPICAL ATLANTIC; GLACIAL MAXIMUM; YOUNGER-DRYAS; NORTH-AMERICA; COSTA-RICA; ICE-AGE	US National Science Foundation [ATM-0502030]; International Continental Scientific Drilling Program; Swiss Federal Institute of Technology; Swiss National Science Foundation	"We are grateful to H. Hooghiemstra, an anonymous reviewer, and J.S. Carrion, handling editor, whose comments strengthened the manuscript. We thank all individuals who participated in the field and laboratory work during the Lake Peten-Itza Scientific Drilling Project. We are also grateful to the numerous agencies and individuals in Guatemala who provided assistance to the project. We also thank our many collaborators from University of Florida, University of Minnesota (Minneapolis/Duluth), Geo-forschungszentrum (Potsdam), Swiss Federal Institute of Technology (Zurich), Universite de Geneve, as well as the personnel of DOSECC. The cores are archived at LacCore (National Lacustrine Core Repository), Department of Geology and Geophysics. University of Minnesota-Twin Cities and we thank Kristina Brady, Amy Myrbo and Anders Noren for their assistance in core description and curation. Anders Noren kindly sampled the cores for this study. This project was funded by grants from the US National Science Foundation (ATM-0502030), the International Continental Scientific Drilling Program, the Swiss Federal Institute of Technology, and the Swiss National Science Foundation. This is publication 66 of the Florida Institute of Technology Institute for Research on Global Climate Change."	PERGAMON-ELSEVIER SCIENCE LTD	2012	"Geography, Physical; Geosciences, Multidisciplinary"	Physical Geography; Geology	WOS:000302886700005		Colombia; Mexico; Panama; UK; USA	Mexico
165	Wildfires in Bamboo-Dominated Amazonian Forest: Impacts on Above-Ground Biomass and Biodiversity	PLOS ONE	English		RAIN-FOREST; TREE MORTALITY; TROPICAL FORESTS; CLIMATE-CHANGE; RECURRENT WILDFIRES; NEOTROPICAL FOREST; BRAZILIAN-AMAZON; EASTERN AMAZON; PREDICT TREE; EL-NINO	Earth Science Division of the NASA Science Mission Directorate [NNX07AF16G]; UK National Environment Research Council [NE/G000816/1]; Instituto Nacional de Ciencia e Tecnologia - Biodiversidade e Uso da Terra na Amazonia [CNPq 574008/2008-0]	"This work was funded by the Biological Diversity Program of the Earth Science Division of the NASA Science Mission Directorate (NNX07AF16G), the UK National Environment Research Council grant (NE/G000816/1) and the Instituto Nacional de Ciencia e Tecnologia - Biodiversidade e Uso da Terra na Amazonia (CNPq 574008/2008-0). The funders had no role in study design, data collection and analysis, decision to publish, or preparation of the manuscript."	PUBLIC LIBRARY SCIENCE	2012	Multidisciplinary Sciences	Science & Technology - Other Topics	WOS:000303062800053		Brazil; UK; USA	UK
166	Temporal turnover in the composition of tropical tree communities: functional determinism and phylogenetic stochasticity	ECOLOGY	English	beta diversity; community dynamics; community phylogenetics; functional ecology; functional traits; neutral theory; Panama; Puerto Rico; tropical forest	NEOTROPICAL FOREST; LAND-USE; DIVERSITY; PATTERNS; TRAITS; MAINTENANCE; MECHANISMS; WORLDWIDE; ALIGNMENT; DYNAMICS	"F. H. Levinson Fund; Center for Tropical Forest Science; Smithsonian Institution; National Science Foundation [BSR-9015961, DEB-0516066, BSR-88111902, DEB-9411973, DEB-008538]; Mellon Foundation; Smithsonian Tropical Research Institute; John D. and Catherine T. MacArthur Foundation; Celera Foundation; National Science Foundation. [DEB-0218039, DEB-0620910, DEB-0640386, DEB-0425651, DEB-0346488, DEB-0129874, DEB-00753102, DEB-9909347, DEB-9615226, DEB-9405933, DEB-9221033, DEB-9100058, DEB-8906869, DEB-8605042, DEB-8206992, DEB-7922197, DBI-0906005]"	"N. G. Swenson and J. C. Stegen contributed equally to this paper. We thank R. Condit for discussions regarding the dynamics of the BCI forest dynamics plot. The collection of plant material for DNA sequencing and trait quantification was funded by the F. H. Levinson Fund for BCI and a Center for Tropical Forest Science research grant awarded to N. G. Swenson for Luquillo. DNA barcode sequencing and analyses were supported by funds from the Smithsonian Institution Global Earth Observatories project. The Luquillo forest plot has been supported by National Science Foundation grants (BSR-9015961 and DEB-0516066) and from the Mellon Foundation. National Science Foundation funds to the Luquillo Long-Term Ecology Research Site (BSR-88111902, DEB-9411973, DEB-008538, DEB-0218039, and DEB-0620910) also supported this work. The BCI forest dynamics research project was made possible by National Science Foundation grants to Stephen P. Hubbell: DEB-0640386, DEB-0425651, DEB-0346488, DEB-0129874, DEB-00753102, DEB-9909347, DEB-9615226, DEB-9615226, DEB-9405933, DEB-9221033, DEB-9100058, DEB-8906869, DEB-8605042, DEB-8206992, DEB-7922197, support from the Center for Tropical Forest Science, the Smithsonian Tropical Research Institute, the John D. and Catherine T. MacArthur Foundation, the Mellon Foundation, the Celera Foundation, numerous private individuals, and through the hard work of over 100 people from 10 countries over the past two decades. Both forest plots are part of the Center for Tropical Forest Science, a global network of large-scale demographic tree plots. J. C. Stegen was supported by an NSF Postdoctoral Fellowship in Bioinformatics (DBI-0906005)."	ECOLOGICAL SOC AMER	2012	Ecology	Environmental Sciences & Ecology	WOS:000302957300007		Panama; UK; USA	USA
167	Malaria in selected non-Amazonian countries of Latin America	ACTA TROPICA	English	Malaria; Plasmodium falciparum; Plasmodium vivax; Malaria elimination; Epidemiology; Latin America	PLASMODIUM-VIVAX MALARIA; TREATED BED NETS; SULFADOXINE-PYRIMETHAMINE RESISTANCE; PAPUA-NEW-GUINEA; BRAZILIAN AMAZON; PERUVIAN AMAZON; ENDEMIC AREA; ANOPHELES-ALBIMANUS; FALCIPARUM-MALARIA; DRUG-RESISTANCE	"US National Institutes of Health, National Institute of Allergy and Infectious Diseases (NIH/NIAID) [U19 AI089702, R01 HL086488]; Colombian Research Council (Colciencias) [409-2009]"	"This work was supported by the US National Institutes of Health, National Institute of Allergy and Infectious Diseases (NIH/NIAID) (Grant numbers U19 AI089702 and R01 HL086488) and the Colombian Research Council (Colciencias) (Grant number 409-2009) to Fundacion Centro Internacional de Vacunas. We are grateful to the Malaria Atlas Project (MAP) for providing maps for Figure 1 and to Lorena Meneses for editorial support."	ELSEVIER SCIENCE BV	2012	Parasitology; Tropical Medicine	Parasitology; Tropical Medicine	WOS:000302668500019		Colombia; Guatemala; UK; USA	Colombia
168	Projecting the effects of climate change on the distribution of maize races and their wild relatives in Mexico	GLOBAL CHANGE BIOLOGY	English	center of origin; ecological niche modeling; global warming; impacts; Zea mays; Tripsacum; Teocinte	SPECIES DISTRIBUTION MODELS; FOOD SECURITY; CHANGE IMPACTS; SAMPLE-SIZE; PREDICTION; BIODIVERSITY; ADAPTATION; CROPS; VULNERABILITY; AGRICULTURE	"Posgrado en Ciencias Biologicas; UNAM; Consejo Nacional de Ciencia y Tecnologia; Instituto Nacional de Ecologia; CONACYT 'Red Complejidad Ciencia y Sociedad'; Centro de Ciencias de la Complejidad, Universidad Nacional Autonoma de Mexico"	"We thank the Posgrado en Ciencias Biologicas, UNAM, and the Consejo Nacional de Ciencia y Tecnologia for the scholarship provided to CU. We also thank the Instituto Nacional de Ecologia for financial support and to Francisca Acevedo, Cecilio Mota, Oswaldo Oliveros, and Patricia Koleff from the Comision Nacional para el Uso y Conocimiento de la Biodiversidad for providing the maize database and important comments and guidance throughout the study. ERAB thanks support from CONACYT 'Red Complejidad Ciencia y Sociedad' and Centro de Ciencias de la Complejidad, Universidad Nacional Autonoma de Mexico."	WILEY-BLACKWELL	2012	Biodiversity Conservation; Ecology; Environmental Sciences	Biodiversity & Conservation; Environmental Sciences & Ecology	WOS:000300671600022		Italy; Mexico	Mexico
169	Community structure of fish in lowland streams differ substantially between subtropical and temperate climates	HYDROBIOLOGIA	English	Size structure; Climate change; Subtropical streams; Temperate streams; Metabolic theory of ecology; Community metabolism	FRESH-WATER ECOSYSTEMS; BODY-SIZE; POPULATION-DENSITY; LIFE-HISTORY; NEOTROPICAL STREAM; METABOLIC-RATE; SHALLOW LAKES; PARANA RIVER; PATTERNS; BRAZIL	"SNI (Agencia Nacional de Investigacion e Innovacion, ANII, Uruguay); SNB (ANII, Uruguay); PEDECIBA; ANII-FCE [2009-2749]; DICyT; EU EUROLIMPACS; EU REFRESH; Research Council for Nature and Universe [272-08-0406]; STF; FNU [16-7745]; XIII Brazilian Congress of Limnology (Natal, Brazil)"	"We are grateful to Anne Mette Poulsen for manuscript editing and Juana Jacobsen for graphical assistance. We deeply acknowledge the field assistance of Cesar Fagundez and Tito Olivera, the laboratory assistance of Soledad Garcia, Soledad Marroni, Juan Pablo Pacheco, and Mariana Vianna, the logistic support and generosity of the Teixeira-de Mello family and the landowners and land workers in ""Republic"" of Tacuarembo, Uruguay, and the comments of Matias Arim. FTM, MM, and NM received support from the SNI (Agencia Nacional de Investigacion e Innovacion, ANII, Uruguay). FTM is supported by a PhD scholarship from the SNB (ANII, Uruguay) and PEDECIBA, and MM by ANII-FCE (2009-2749) and the national award L'Oreal-UNESCO for Women in Science Uruguay (with support of DICyT). In Denmark, support was provided by EU EUROLIMPACS and EU REFRESH, the Research Council for Nature and Universe (272-08-0406), the STF project CRES, and FNU (16-7745). This paper received the Harald Sioli Prize award at the XIII Brazilian Congress of Limnology 2011 (Natal, Brazil)."	SPRINGER	2012	Marine & Freshwater Biology	Marine & Freshwater Biology	WOS:000300329600011		Denmark; Greenland; Peoples R China; Uruguay	Uruguay
170	Phenology drives mutualistic network structure and diversity	ECOLOGY LETTERS	English	Asymmetry; connectance; diversity-stability debate; intraguild competition; mutualistic networks; nestedness; phenology; resilience; season length	PLANT-POLLINATOR INTERACTIONS; COEVOLUTIONARY NETWORKS; CLIMATE-CHANGE; BIODIVERSITY; ARCHITECTURE; COMMUNITIES; STABILITY; SPECIALIZATION; COMPETITION; NESTEDNESS	Netherlands Organisation for Scientific Research (NWO)	"We thank David Alonso, Jofre Carnicer, Carlos J. Melian and Jordi Bascompte for insightful comments on different versions of this manuscript. We also thank three anonymous reviewers that contributed for improving this manuscript, Pedro Jordano and Diego J. Vazquez for providing us empirical data about plant and animal phenologies. FEV and RSE thank the Netherlands Organisation for Scientific Research (NWO) for financial support through a VIDI grant awarded to RSE."	WILEY-BLACKWELL	2012	Ecology	Environmental Sciences & Ecology	WOS:000299946200004		Netherlands; Venezuela	Netherlands
171	What drives the distribution of the bloom-forming cyanobacteria Planktothrix agardhii and Cylindrospermopsis raciborskii?	FEMS MICROBIOLOGY ECOLOGY	English	eutrophication; shallow lakes; invasive species; Nostocales; Oscillatoriales; climate change	OSCILLATORIA-AGARDHII; PHYTOPLANKTON COMMUNITIES; INVASIVE CYANOBACTERIUM; NORTHEAST BRAZIL; EUTROPHIC LAKES; SHALLOW; LIGHT; TEMPERATURE; RESERVOIR; GROWTH	ANII [FCE2007_353]; PEDECIBA	We thank Marie-Josee Martineau for technical assistance and Warwick F. Vincent for kindly providing access to laboratory facilities. This work was financed by ANII FCE2007_353 and PEDECIBA. We also thank two anonymous reviewers for their comments.	WILEY-BLACKWELL	2012	Microbiology	Microbiology	WOS:000299257300004		Brazil; Hungary; Netherlands; Uruguay	Uruguay
172	"Effects of Temperature, Salinity and Fish in Structuring the Macroinvertebrate Community in Shallow Lakes: Implications for Effects of Climate Change"	PLOS ONE	English		SPECIES RICHNESS; MEDITERRANEAN LAKES; BRACKISH LAGOONS; AQUATIC INSECTS; FEEDING ECOLOGY; DIEL MIGRATION; CHLOROPHYLL-A; ZOOPLANKTON; BIODIVERSITY; PATTERNS	European Union; Denmark from EU WISER; Denmark from Research Council for Nature and Universe [272-08-0406]; Denmark from Centre for Regional Change in the Earth System (CRES); Spain from Ministerio de Educacion y Ciencia [GL2008-05778/BOS]; Development of Basic Sciences (PEDECIBA); Uruguayan Agency for Research and Innovation (ANII) through the National System of Researchers (SNI) [FCE 2749]; Women in Science LOreal-UNESCO Uruguay; Marie Curie fellowship [MEIF-CT-2006-038366]	"This study is a result of the project REFRESH funded by the European Union under the 7th Framework Programme. Further support was obtained in Denmark from the project EU WISER, The Research Council for Nature and Universe (272-08-0406), and the Centre for Regional Change in the Earth System (CRES), and in Spain from Ministerio de Educacion y Ciencia, Programa de Investigacion Fundamental (GL2008-05778/BOS). M. M. was supported by the Uruguayan Programme for the Development of Basic Sciences (PEDECIBA) and the Uruguayan Agency for Research and Innovation (ANII) through the National System of Researchers (SNI) and project FCE 2749, and the national award for Women in Science LOreal-UNESCO Uruguay. D. B. held a postdoctoral Marie Curie fellowship (MEIF-CT-2006-038366). The funders had no role in study design, data collection and analysis, decision to publish, or preparation of the manuscript."	PUBLIC LIBRARY SCIENCE	2012	Multidisciplinary Sciences	Science & Technology - Other Topics	WOS:000303003500007		Denmark; Greenland; Italy; Peoples R China; Spain; Uruguay	Denmark
173	"Ancient climate change, antifreeze, and the evolutionary diversification of Antarctic fishes"	PROCEEDINGS OF THE NATIONAL ACADEMY OF SCIENCES OF THE UNITED STATES OF AMERICA	English	Notothenioidei; Icefish; Percomorpha; molecular clock; buoyancy	NOTOTHENIOID FISHES; SOUTHERN-OCEAN; ICE-SHEET; MOLECULAR PHYLOGENIES; DIVERSITY; RADIATION; BUOYANCY; RATES; PERCIFORMES; ADAPTATION	"Antarctic fishes; University of Illinois; National Science Foundation (NSF) [OPP 01-32032, ANT-0839007, DEB-0716155, DEB-1061806, ANT-0436190]"	"We thank A. L. DeVries and C.-H. C. Cheng for supporting our initial studies of Antarctic fishes. Field and laboratory support was provided by H. W. Detrich, J. Kendrick, K.-H. Kock, J. A. Moore, and A. L. Stewart. A. L. DeVries and C.-H. C. Cheng (University of Illinois), G. Lecointre (Museum National d'Histoire Naturelle, Paris, France), and C. D. Roberts (Museum of New Zealand Te Papa Tongarewa) provided critical specimens. K. L. Prudic, M. E. Alfaro, J. M. Beaulieu, M. J. Donoghue, R. I. Eytan, A. M. Near, and J. C. Oliver provided comments on previous versions of this manuscript. Fieldwork was facilitated through the United States Antarctic Marine Living Resources Program and the officers and crew of the RV Yuzhmorgeologiya, and the 2004 ICEFISH cruise aboard the RVIB Nathaniel B. Palmer, which was funded through National Science Foundation (NSF) Grant OPP 01-32032 (to H. William Detrich III). This research was supported by NSF Grants ANT-0839007 (to T.J.N.), DEB-0716155 (to T.J.N.), DEB-1061806 (to T.J.N.), and ANT-0436190 (to J.T.E.)."	NATL ACAD SCIENCES	2012	Multidisciplinary Sciences	Science & Technology - Other Topics	WOS:000300828200051		Argentina; Italy; USA	USA
174	Predicting Tropical Dry Forest Successional Attributes from Space: Is the Key Hidden in Image Texture?	PLOS ONE	English		GREENHOUSE-GAS EMISSIONS; THEMATIC MAPPER IMAGERY; REMOTELY-SENSED DATA; LANDSAT TM DATA; SECONDARY FOREST; BIOMASS ESTIMATION; CROSS-VALIDATION; CLIMATE-CHANGE; RAIN-FOREST; COUNTRYSIDE BIOGEOGRAPHY	"CONACyT [CB-2009-01-128136]; PAPIIT [IN221503, IN220027]"	"This work received funding from CONACyT (www.conacyt.mx; project number: CB-2009-01-128136) and PAPIIT (http://dgapa.unam.mx; projects IN221503 and IN220027). The funders had no role in study design, data collection and analysis, decision to publish, or preparation of the manuscript."	PUBLIC LIBRARY SCIENCE	2012	Multidisciplinary Sciences	Science & Technology - Other Topics	WOS:000302871500010		Israel; Mexico; Netherlands	Mexico
175	"Distinctiveness, rarity and conservation in a subtropical highland conifer"	CONSERVATION GENETICS	English	Rarity; Evolutionary significant units; Conservation units; Exchangeability; Juniperus blancoi; trnC-trnD; cpDNA	ALTITUDINAL GENETIC-VARIATION; CHLOROPLAST DNA; PHENOTYPIC PLASTICITY; PHYLOGENETIC ANALYSIS; MITOCHONDRIAL-DNA; NONCODING REGIONS; UNIVERSAL PRIMERS; CLIMATE-CHANGE; SCOTS PINE; MEXICO	Secretaria de Medio Ambiente y Recursos Naturales (SEMARNAT); Consejo Nacional de la Ciencia y la Tecnologia (CONACYT) [0201-A-1]	"We thank La Preciosita and Cerro Huehuento's communities for conserving the species populations and helping us during the sampling; Pilar de la Garza, Felipe Nepamuceno and INIFAP for initial studies; Socorro Gonzalez, David Ramirez, CIDIIR- Dgo. Francisco Molina, and Jose F. Martinez for populations finding and field logistics; Oscar Rodriguez (dagger) for lab assistance; Robert Adams for taxonomic assistance and outgroup samples; David Gernandt, Juan Pablo Jaramillo, Valeria Alavez, Alyson Lumley and two anonymous reviewers for manuscript revision. Funding by Secretaria de Medio Ambiente y Recursos Naturales (SEMARNAT) and Consejo Nacional de la Ciencia y la Tecnologia (CONACYT) project 0201-A-1 to DP is acknowledged."	SPRINGER	2012	Biodiversity Conservation; Genetics & Heredity	Biodiversity & Conservation; Genetics & Heredity	WOS:000303475800017		Mexico	UK
176	Fertile ground? Options for a science-policy platform for land	ENVIRONMENTAL SCIENCE & POLICY	English	Land degradation; Desertification; Science-policy interface; Global environmental change	BOUNDARY ORGANIZATIONS; ECOSYSTEM SERVICES; DESERTIFICATION; CHALLENGES; AGRICULTURE; EXPERIENCES; DEGRADATION; MANAGEMENT; CONVENTION; GOVERNANCE	Deutsche Gesellschaft fur Internationale Zusammenarbeit (GIZ); CST Bureau	"We thank the Convention Project to Combat Desertification (CCD Project) of the Deutsche Gesellschaft fur Internationale Zusammenarbeit (GIZ) for sponsoring the e-forum, Marcel Hild for establishing up the e-forum according to our requirements, Gerhard Muche from the University of Hamburg, Germany and Harriet Bigas from UNU-INWEH for facilitating and monitoring the e-forum, Jens Oldeland from eco-systems Germany for the statistical analyses, and the CST Bureau for their continued interest and support of the process. This work was coordinated by DesertNet International and UNU-INWEH. Harriet Bigas is thanked for her editing skills. We are grateful to Zafar Adeel, Pam Chasek, Simone Quatrini, Stephen Twomlow, Jessica Smith and Luca Perez for commenting on an earlier draft of this document."	ELSEVIER SCI LTD	2012	Environmental Sciences	Environmental Sciences & Ecology	WOS:000301217000012		Argentina; Canada; France; Germany; Italy; Spain; UK	Canada
177	Continent-wide response of mountain vegetation to climate change	NATURE CLIMATE CHANGE	English		ALPINE PLANTS; BIODIVERSITY; 21ST-CENTURY	European Commission; Austrian Academy of Sciences; University of Vienna; MAVA foundation (Switzerland)	"We acknowledge the E-OBS dataset from the EU-FP6 project ENSEMBLES (http://ensembles-eu.metoffice.com) and the data providers in the ECA&D project (http://eca.knmi.nl). We thank the European Topic Centre on Biological Diversity for stimulating discussions, G-R. Walther, S. Dullinger, K. Green and T. Stuessy for internal reviewing,C. Klettner for data compilation, S. Laimer for project administration, R. Tochterle for help with Fig. 3 and approximately 80 co-workers for performing field recording. The study was financed by the European Commission, the Austrian Academy of Sciences, the University of Vienna, the MAVA foundation (Switzerland) and many other national authorities of the partner groups."	NATURE PUBLISHING GROUP	2012	Environmental Sciences; Environmental Studies; Meteorology & Atmospheric Sciences	Environmental Sciences & Ecology; Meteorology & Atmospheric Sciences	WOS:000300520100023		Austria; Brazil; Cyprus; Greece; Italy; Norway; Rep of Georgia; Romania; Russia; Slovakia; Spain; Sweden; Switzerland; UK	Austria
178	DNA multigene sequencing of topotypic specimens of the fascioliasis vector Lymnaea diaphana and phylogenetic analysis of the genus Pectinidens (Gastropoda)	MEMORIAS DO INSTITUTO OSWALDO CRUZ	English	Lymnaea diaphana; Lymnaeidae; nuclear rDNA; mtDNA; phylogeny; fascioliasis vectors	NORTHERN BOLIVIAN ALTIPLANO; RIBOSOMAL-SUBUNIT RNA; MITOCHONDRIAL-DNA; HIGH-ALTITUDE; EVOLUTIONARY GENETICS; SCHISTOSOMA-MANSONI; INTERMEDIATE HOST; CLIMATE-CHANGE; ENDEMIC AREAS; BASE-LINE	"MICINN, Spain [SAF2006-09278, SAF2010-20805]; RICET, FIS, Spain [PI030545, RD06/0021/0017]; AIEA, Austria [RLA5049]; Secretar a de Ciencia; Tecnica y Posgrado; UNCU; Area de Investigacion; UMaza, Argentina"	"SAF2006-09278, SAF2010-20805 (MICINN, Spain), PI030545, RD06/0021/0017 (RICET, FIS, Spain), RLA5049 (AIEA, Austria), Secretar a de Ciencia, Tecnica y Posgrado, UNCU, Area de Investigacion, UMaza, Argentina"	FUNDACO OSWALDO CRUZ	2012	Parasitology; Tropical Medicine	Parasitology; Tropical Medicine	WOS:000300062500016		Argentina; Spain	Spain
179	Can amphibians take the heat? Vulnerability to climate warming in subtropical and temperate larval amphibian communities	GLOBAL CHANGE BIOLOGY	English	amphibian decline; global warming; species extinction risk; upper thermal tolerance; warming tolerance	THERMAL LIMITS DEPEND; EVOLUTIONARY IMPLICATIONS; DROSOPHILA-MELANOGASTER; METHODOLOGICAL CONTEXT; ONTOGENETIC CHANGE; VERTICAL ZONATION; ANURAN AMPHIBIANS; TOLERANCE; LATITUDE; ACCLIMATION	"Agencia Espanola de Cooperacion y Desarrollo (AECID); Ministerio de Ciencia e Innovacion [CGL2009-12767-C02-02, CGL2008-04814-C02-02]; Spanish Ministry of Education and Culture [MEC2007-0944]; Spanish Ministerio de Ciencia e Innovacion"	"For their help during the field work and logistic support, special thanks to J.L. Acosta, R. Cajade, M. Dure, A. I. Kehr, J.J. Neiff, N. Oromi, R. Reques and E. Shaefer at the CECOAL-CONICET, UNNE and FCEQyN-UNaM//CONICET (Argentina); D. Alvarez, M. Benitez, J. Bosch, M. Chirosa, D. Donaire, A. G. Nicieza and R. Reques (Spain); A. Laurila, G. Orizaola and B. Rogell (EBC, Uppsala University, Sweden). Special thanks to Z.P. Sousa do Amaral for introducing in the analysis of CT<INF>max</INF> in larval amphibians, and E. Martin-Lorente for designing and building all thermal devices. Raymond B. Huey, Carlos A. Navas, Jason Rohr, David B. Wake and four anonymous reviewers for their comments on earlier versions of the manuscript. All species were sampled and analysed with the permission of the Ministerio de Ecologia de la provincia de Misiones (Argentina), Consejeria de Medio Ambiente, Junta de Andalucia, Consejeria de Medio Ambiente del Principado de Asturias, (Spain), Lansstyrelsen Uppsala Lan (Uppsala County, Sweden). This project has been funded by Agencia Espanola de Cooperacion y Desarrollo (AECID) and by the grant CGL2009-12767-C02-02 from the Ministerio de Ciencia e Innovacion to MT and CGL2008-04814-C02-02 to JFB. ARB was supported by a Spanish Ministry of Education and Culture postdoctoral grant (MEC2007-0944). AGV was funded by a Juan de la Cierva postdoctoral fellowship from the Spanish Ministerio de Ciencia e Innovacion."	WILEY-BLACKWELL	2012	Biodiversity Conservation; Ecology; Environmental Sciences	Biodiversity & Conservation; Environmental Sciences & Ecology	WOS:000299042500002		Argentina; Spain; Sweden	Spain
180	Global patterns of stream detritivore distribution: implications for biodiversity loss in changing climates	GLOBAL ECOLOGY AND BIOGEOGRAPHY	English	Detritus; diversity; guild; latitudinal gradient; leaf litter; shredders; species richness; stream ecosystems; trophic diversity	LATITUDINAL DIVERSITY GRADIENT; ADULT AQUATIC INSECTS; TROPICAL RAIN-FOREST; SPECIES-RICHNESS; LEAF-LITTER; REGIONAL DIVERSITY; ECOSYSTEM FUNCTION; FRESH-WATER; HEADWATER STREAMS; TROPHIC LEVELS	National Geographic Society's Committee for Research and Exploration [7980-06]	"The study was supported by a grant from the National Geographic Society's Committee for Research and Exploration (grant number 7980-06 to Luz Boyero) and various national funding sources. C. Canhoto, Z. Dewson, G. Cabarcas, M. Dunfee, B. Gao, Y. Gonzalez, M. Hirose, P. Lisle, N. Mochizuki, D. Nawa, L. C. Y. Ng, P. Rosa, R. Sawnchez-Arguello and K. Schmidt assisted with field work. J. Hortal provided statistical advice. We thank M. Jonsson, who provided latitudes for the Swedish sites, and the Maryland Department of Natural Resources Monitoring and Non-tidal Assessment Division for the provision of data."	WILEY-BLACKWELL	2012	"Ecology; Geography, Physical"	Environmental Sciences & Ecology; Physical Geography	WOS:000298912900004		Argentina; Australia; Brazil; Canada; Chile; Colombia; Ecuador; France; India; Kenya; Malaysia; Panama; Peoples R China; Portugal; Spain; Switzerland; USA	Spain
181	Plant Species Richness and Ecosystem Multifunctionality in Global Drylands	SCIENCE	English		DIVERSITY; BIODIVERSITY; PRODUCTIVITY; GRASSLAND; DESERTIFICATION; COMMUNITIES	European Research Council under the European Community [242658]; The Ciencia y Tecnologia para el Desarrollo program (CYTED) [407AC0323]	"We thank all the technicians that assisted with field and laboratory work; T. Navarro and Z. Noumi for their help with plant species identification; and J. Bascompte, J. F. Reynolds, K. J. van Groenigen, W. van der Putten, and two anonymous reviewers for helpful comments. This research was funded by the European Research Council under the European Community's Seventh Framework Programme (FP7/2007-2013)/ERC Grant agreement 242658 (BIOCOM). The Ciencia y Tecnologia para el Desarrollo program (CYTED) funded networking activities (EPES, Accion 407AC0323). The data used in the primary analyses are available in the supporting online material. The authors declare no competing financial interests. F. T. M. and A. E. designed the study. Field data were collected by all authors except A. E., A. G., N.J.G., B. G., E. V., and M. B. Laboratory analyses were done by V.O., A. G., M. B., M. D. B., E. V., and B. G. Data analyses were done by F. T. M., assisted by N.J.G. The paper was written by F. T. M., and all authors contributed to the subsequent drafts."	AMER ASSOC ADVANCEMENT SCIENCE	2012	Multidisciplinary Sciences	Science & Technology - Other Topics	WOS:000299033100052		Argentina; Australia; Brazil; Chile; Ecuador; Iran; Israel; Mexico; Morocco; Peoples R China; Peru; Spain; Tunisia; USA; Venezuela	Spain
182	Mapping Genetic Diversity of Cherimoya (Annona cherimola Mill.): Application of Spatial Analysis for Conservation and Use of Plant Genetic Resources	PLOS ONE	English		CLIMATE-CHANGE; GERMPLASM COLLECTION; POPULATION-STRUCTURE; LANDSCAPE GENETICS; ALLELIC RICHNESS; SAMPLE-SIZE; SEED BANKS; MARKERS; WILD; ANGIOSPERM	European Commission [015100]; Spanish Ministry of Education [AGL2010-15140]; Instituto Nacional de Investigacion y Tecnologia Agraria y Alimentaria (INIA) from Spain [RF2009-00010]; Junta de Andalucia [FEDER AGR2742]; INIA-Spain	"This study has been carried out within the context of the CHERLA project funded by the International Cooperation with Developing Countries (INCO-DEV) Sixth Framework Programme (Contract 015100) of the European Commission. Additional financial support was provided by the Spanish Ministry of Education (Project Grants AGL2010-15140), the Instituto Nacional de Investigacion y Tecnologia Agraria y Alimentaria (INIA) from Spain (RF2009-00010), Junta de Andalucia (FEDER AGR2742) and by the INIA-Spain financed project 'Strengthening Regional Collaboration in Conservation and Sustainable Use of Forest Genetic Resources in Latin America and Sub-Saharan Africa.' The funders had no role in study design, data collection and analysis, decision to publish, or preparation of the manuscript."	PUBLIC LIBRARY SCIENCE	2012	Multidisciplinary Sciences	Science & Technology - Other Topics	WOS:000311900100001		Belgium; Bolivia; Colombia; Ecuador; Kenya; Peru; Spain	Colombia
183	Darwin Core: An Evolving Community-Developed Biodiversity Data Standard	PLOS ONE	English		CLIMATE-CHANGE; SCIENCE	"U.S. National Science Foundation [NSF-9808739, DBI-0345448, DBI-0108161]; Gordon and Betty Moore Foundation; Global Biodiversity Information Facility, GBIF"	"The U.S. National Science Foundation (http://www.nsf.gov/) funded three individual projects that contributed to Darwin Core: Species Analyst Project (NSF-9808739), ORNIS (DBI-0345448), and MaNIS (DBI-0108161). The Gordon and Betty Moore Foundation provided individual grants to the BioGeomancer Project and to TDWG, both of which had influence on the Darwin Core (http://www.moore.org/). Global Biodiversity Information Facility, GBIF, sponsored a workshop to prepare Darwin Core for the standards track, in February 2009 (http://www.gbif.org/). The funders had no role in study design, data collection and analysis, decision to publish, or preparation of the manuscript."	PUBLIC LIBRARY SCIENCE	2012	Multidisciplinary Sciences	Science & Technology - Other Topics	WOS:000301188800029		Brazil; Denmark; USA	USA
184	Distributional (In)Congruence of Biodiversity-Ecosystem Functioning	"ADVANCES IN ECOLOGICAL RESEARCH, VOL 46, PT 1"	English		FOOD-WEB STRUCTURE; N-P STOICHIOMETRY; ECOLOGICAL COMMUNITY DESCRIPTION; FRESH-WATER ECOSYSTEMS; PLANT-SPECIES RICHNESS; BIOMASS SIZE SPECTRUM; POPULATION ENERGY-USE; LIFE-HISTORY TRAITS; BODY-SIZE; METABOLIC-RATE			ELSEVIER ACADEMIC PRESS INC	2012	Ecology	Environmental Sciences & Ecology	WOS:000319706500001		Canada; Chile; France; Germany; Japan; Netherlands; Panama; Spain; UK; USA	Netherlands
185	"Biodiversity, Species Interactions and Ecological Networks in a Fragmented World"	"ADVANCES IN ECOLOGICAL RESEARCH, VOL 46, PT 1"	English		PLANT-POLLINATOR INTERACTIONS; FOOD-WEB STRUCTURE; ANIMAL MUTUALISTIC NETWORKS; AMAZONIAN FOREST FRAGMENTS; FRUIT-FRUGIVORE INTERACTIONS; LIFE-HISTORY TRAITS; PREY BODY-SIZE; POPULATION GENETIC CONSEQUENCES; HOST-PARASITOID INTERACTIONS; NEOTROPICAL MONTANE FOREST			ELSEVIER ACADEMIC PRESS INC	2012	Ecology	Environmental Sciences & Ecology	WOS:000319706500002		Brazil; Denmark; Ireland; New Zealand; Spain; UK	Denmark
186	CHALLENGES TO THE ASSESSMENT OF BENTHIC POPULATIONS AND BIODIVERSITY AS A RESULT OF RHYTHMIC BEHAVIOUR: VIDEO SOLUTIONS FROM CABLED OBSERVATORIES	"OCEANOGRAPHY AND MARINE BIOLOGY: AN ANNUAL REVIEW, VOL 50"	English		NEPHROPS-NORVEGICUS DECAPODA; LINEAR DISCRIMINANT-ANALYSIS; ARISTEUS-ANTENNATUS RISSO; FISH SPECIES RECOGNITION; KRILL EUPHAUSIA-SUPERBA; RECENT CLIMATE-CHANGE; NORTH PACIFIC-OCEAN; SEA DEMERSAL FISHES; FAN ACTIVITY RHYTHM; COD GADUS-MORHUA			CRC PRESS-TAYLOR & FRANCIS GROUP	2012	Marine & Freshwater Biology; Oceanography	Marine & Freshwater Biology; Oceanography	WOS:000309143700005		Argentina; Canada; Italy; Japan; Spain; UK; USA	Spain
187	"Pseudo-absences, pseudo-models and pseudo-niches: pitfalls of model selection based on the area under the curve"	INTERNATIONAL JOURNAL OF GEOGRAPHICAL INFORMATION SCIENCE	English	species distribution modelling; model selection	PREDICTING SPECIES DISTRIBUTIONS; CLIMATE-CHANGE; RESERVE-SELECTION; SAMPLE-SIZE; BIODIVERSITY; PERFORMANCE; UNCERTAINTY; NUMBERS; RECORDS; MUSEUM			TAYLOR & FRANCIS LTD	2012	"Computer Science, Information Systems; Geography; Geography, Physical; Information Science & Library Science"	Computer Science; Geography; Physical Geography; Information Science & Library Science	WOS:000311086500003		Mexico; Spain; UK	Mexico
188	"Mapping the biosphere: exploring species to understand the origin, organization and sustainability of biodiversity"	SYSTEMATICS AND BIODIVERSITY	English	biodiversity; bioinformatics; biomimicry; biosphere; conservation; cyberinfrastructure; ecology; evolution; international collaboration; organization of science; origins; species; sustainability; systematics; taxonomy; team work	SYSTEMATIC BIOLOGY; RED SWEAT; TAXONOMY; LIFE; CONSERVATION; TREE; INFRASTRUCTURE; HIPPOPOTAMUS; CHALLENGES; QUESTIONS	"Arizona State University (Office of the President, International Institute for Species Exploration and Global Institute of Sustainability); US National Science Foundation [DEB-1102500]; College of Liberal Arts and Sciences, Arizona State University; NSF [DEB-0316614]"	"Funds for the 'Sustain What?' workshop were provided by Arizona State University (Office of the President, International Institute for Species Exploration and Global Institute of Sustainability) and a grant from the US National Science Foundation (DEB-1102500 to QDW). Further support was provided by the College of Liberal Arts and Sciences, Arizona State University and NSF (DEB-0316614 to SK). We thank the New York Botanical Garden, New York Academy of Sciences and the Explorers Club for meeting locations and Rebecca Albrecht and Carol Hughes for event planning and media relations."	TAYLOR & FRANCIS LTD	2012	Biodiversity Conservation; Biology	Biodiversity & Conservation; Life Sciences & Biomedicine - Other Topics	WOS:000305512500001		Austria; Brazil; Germany; Spain; UK; USA	USA
189	Differences in morpho-physiological leaf traits reflect the response of growth to drought in a seeder but not in a resprouter Mediterranean species	FUNCTIONAL PLANT BIOLOGY	English	Cistus ladanifer; climate change; Erica arborea; relative growth rate; shoot water potential; specific leaf area; water stress	WATER RELATIONS; PLANT-COMMUNITIES; SHOOT GROWTH; CARBON; MASS; EFFICIENCY; DYNAMICS; SHRUBS; AREA; FREQUENCY	Spanish Education and Science Ministry [CGL2006-06914]; European Community (FUME) [GA 243888]; Caja de Guadalajara [CONV080174]; European Social Fund	"Funding was provided by the Spanish Education and Science Ministry (CGL2006-06914; SECCIA project) and by the European Community (FUME project, GA 243888). AP received a Formacion de Personal Investigador grant from the Spanish Education and Science Ministry, and VRD was partly funded by Caja de Guadalajara (contract number: CONV080174 to JMM) and by the European Social Fund. We thank the 'Quintos de Mora' staff, particularly C. Rodriguez and J. M. Sebastian, for their continuous support to set up the water manipulation experiment. We also thank to A. Velasco, A. Vazquez, L. Diaz and A. Pardo for their technical support."	CSIRO PUBLISHING	2012	Plant Sciences	Plant Sciences	WOS:000303165200006		Spain	Peru
190	Biogeography in the air: fungal diversity over land and oceans	BIOGEOSCIENCES	English		ICE NUCLEATION ACTIVITY; SUBMODEL SYSTEM MESSY; TECHNICAL NOTE; OPTICAL-PROPERTIES; AEROSOL-PARTICLES; AMAZON BASIN; ATMOSPHERE; NUCLEI; FOREST; BIODIVERSITY	"Max Planck Society (MPG); LEC Geocycles in Mainz; state Rheinland-Pfalz [596]; German Research Foundation [DE1161/2-1, PO1013/5-1, FOR 1525 INUIT]"	"The corresponding authorship for this article is shared by J. Frohlich-Nowoisky and V. R. Despres (despres@uni-mainz.de). We thank H. Bauer, R. Burgess, A. L. Clements, R. M. Garland, A. Hoffer, K. Ibarra, D. Rose, H. Yang, and J. Z. Yu for providing filter samples, J. Cimbal, C. Frohlich, I. Muller-Germann, and N. Knothe for technical assistance, A. K. Bertram, W. Elbert, S. Gunthe, M. Gysel, D. I. Haga, C. Morris, H. Paulsen and A. Wollny for discussions and support. Financial support was provided by the Max Planck Society (MPG), the LEC Geocycles in Mainz funded by the state Rheinland-Pfalz (Contribution No. 596), and the German Research Foundation (DE1161/2-1, PO1013/5-1, FOR 1525 INUIT). The United States Environmental Protection Agency through its Office of Research and Development partially collaborated in the research described here under assistance agreement number 83404901 to Arizona State University. It has been subjected to Agency review and approved for publication."	COPERNICUS GESELLSCHAFT MBH	2012	"Ecology; Geosciences, Multidisciplinary"	Environmental Sciences & Ecology; Geology	WOS:000302179500019		Brazil; Germany; Peoples R China; Taiwan; USA	Germany
191	"Protective shade, tree diversity and soil properties in coffee agroforestry systems in the Atlantic Rainforest biome"	AGRICULTURE ECOSYSTEMS & ENVIRONMENT	English	"Coffee; Agroforestry; Tree biodiversity; Climate change adaptation; Soil quality, Brazilian Atlantic Rainforest"	BIODIVERSITY CONSERVATION; AGRICULTURAL LANDSCAPES; TROPICAL AGROECOSYSTEMS; LAND-USE; MANAGEMENT; BRAZIL; QUALITY; IMPACT; DECOMPOSITION; SMALLHOLDER	CAPES (Coordenacao de Pessoal de Ensino Superior)	"We thank the farmers for unconditional sharing of their knowledge on agroforestry; Maria Ivanilda de Aguiar for the soil texture data of A1 farm; Prof. Dr. Rogerio Ferreira Ribas, Carolina Marotta, Livia Constancio Siqueira and Jose Martins Fernandes for the botanical surveys; Prof. Dra. Andreza Viana Neri (UFV) for help with the botanical analysis and interpretation; Eliana de Souza for the map (Fig. 1); and CAPES (Coordenacao de Pessoal de Ensino Superior) for a scholarship to the first author. The research was carried out in one of the eight benchmark areas of the agroBIODIVERSITY network of DIVERSITAS, the International Organization for Biodiversity Science (http://www.agrobiodiversity-diversitas.org/)."	ELSEVIER SCIENCE BV	2012	"Agriculture, Multidisciplinary; Ecology; Environmental Sciences"	Agriculture; Environmental Sciences & Ecology	WOS:000300204000020		Brazil; Netherlands	Brazil
192	"Structure, composition and dynamics of a calcareous grassland metacommunity over a 70-year interval"	JOURNAL OF ECOLOGY	English	biodiversity; conservation; determinants of plant community diversity and structure; environmental change; extinction; floristic tracking; taxonomic homogenization	PLANT-SPECIES RICHNESS; BIOTIC HOMOGENIZATION; NITROGEN DEPOSITION; BIODIVERSITY LOSS; VEGETATION CHANGE; CHALK-GRASSLAND; NATIONAL-SCALE; BETA DIVERSITY; SAMPLING ERROR; FRAGMENTATION			WILEY-BLACKWELL	2012	Plant Sciences; Ecology	Plant Sciences; Environmental Sciences & Ecology	WOS:000298014400018		Mexico; UK	UK
193	Higher plasticity in ecophysiological traits enhances the performance and invasion success of Taraxacum officinale (dandelion) in alpine environments	BIOLOGICAL INVASIONS	English	Altitudinal gradient; Competition; Fluorescence; Light intensity; Photoprotective pigments; Xanthophyll cycle	PLANT PHENOTYPIC PLASTICITY; LEAF SENESCENCE; CENTRAL CHILE; RESPONSES; EVOLUTION; LIGHT; PHOTOINHIBITION; PHOTOSYNTHESIS; HETEROGENEITY; AVAILABILITY	"Spanish Government [CGL2006-04025/BOS, CGL2010-17172, BFU2009-06045-E]; Consolider-Ingenio Montes [CSD2008-00040]; Catalan Government [SGR 2009-458]"	"This research was supported by Spanish Government grants CGL2006-04025/BOS, CGL2010-17172, BFU2009-06045-E and Consolider-Ingenio Montes CSD2008-00040 and the Catalan Government grant SGR 2009-458. M.A.M-M. thanks the MECESUP UCO 0214 project and Leon A. Bravo for providing climatic data."	SPRINGER	2012	Biodiversity Conservation; Ecology	Biodiversity & Conservation; Environmental Sciences & Ecology	WOS:000298646200004		Chile; Spain	Chile
194	Phylogenetic patterns in zopherine beetles are related to ecological niche width and dispersal limitation	MOLECULAR ECOLOGY	English	climate change; dispersal; niche conservatism; past climates; speciation; species distribution models	LATITUDINAL DIVERSITY GRADIENT; SPECIATION MECHANISMS; CLIMATE-CHANGE; CONSERVATISM; SALAMANDERS; PLETHODONTIDAE; CAUDATA; EVOLUTIONARY; MEXICO; PHYLOGEOGRAPHY	"Spanish Ministry of Science and Innovation [CGL2009-10111, CGL2010-15786];  [UC-MEXUS 022043]"	"We thank David B. Wake and James Hanken for their companionship and support during field trips in the mountains of Mexico, and to the late Marina Alcobendas for her invaluable assistance and collaboration in the laboratory. Research for this study was funded by grants CGL2009-10111 to A.B and CGL2010-15786 to M.G.-P. (Spanish Ministry of Science and Innovation), and grant UC-MEXUS 022043 to G.P.-O. Collecting permits were provided by SEMARNAT (Mexico)."	WILEY-BLACKWELL	2011	Biochemistry & Molecular Biology; Ecology; Evolutionary Biology	Biochemistry & Molecular Biology; Environmental Sciences & Ecology; Evolutionary Biology	WOS:000297915700020		Mexico; Spain	Spain
195	Using species co-occurrence networks to assess the impacts of climate change	ECOGRAPHY	English		BIOTIC INTERACTIONS; COMPLEX NETWORKS; GLOBAL CHANGE; FOOD WEBS; MODELS; DISTRIBUTIONS; COMMUNITIES; EVOLUTION; PATTERNS; POLLINATION	CSIC-PUC International Laboratory for Global Change (LINC-Global); EC FP6 ECOCHANGE [036866-GOCE]; Spanish Ministry of Science and Innovation [CGL2008-01198-E/BOS]; Danish National Research Foundation; FONDECYT-FONDAP [1501-0001]; ICM [P05-002]; CONICYT [PFB-23]	"This study is part of a broader research program sponsored by the CSIC-PUC International Laboratory for Global Change (LINC-Global); MBA is also funded by EC FP6 ECOCHANGE project (036866-GOCE) and by the Spanish Ministry of Science and Innovation (CGL2008-01198-E/BOS); CR thanks the Danish National Research Foundation for its support of the Center for Macroecology, Evolution and Climate. PAM acknowledges support from FONDECYT-FONDAP 1501-0001, ICM P05-002 and CONICYT PFB-23."	WILEY-BLACKWELL	2011	Biodiversity Conservation; Ecology	Biodiversity & Conservation; Environmental Sciences & Ecology	WOS:000297738200001		Chile; Denmark; Portugal; Spain	Spain
196	The human dimension of fire regimes on Earth	JOURNAL OF BIOGEOGRAPHY	English	Fire and culture; fire management; fire regime; global environmental change; landscape fire; palaeoecology; prehistoric human impacts; pyrogeography	WILDLAND-URBAN INTERFACE; CLIMATE-CHANGE; NORTH-AMERICA; UNITED-STATES; FOREST-FIRE; NEW-ZEALAND; AUSTRALIA; MANAGEMENT; LANDSCAPE; ANTHROPOCENE	National Science Foundation (NSF) [DEB-0553768]	"We thank G. Sanders for assistance with preparing the figures, and Sam Wood and William D. Gosling for commenting on an earlier draft. This work was conducted as part of the remit of the Pyrogeography Working Group at the National Center for Ecological Analysis and Synthesis (NCEAS), funded by National Science Foundation (NSF) grant DEB-0553768, at the University of California, Santa Barbara and the State of California, with additional support for J. Balch, a postdoctoral associate at NCEAS."	WILEY-BLACKWELL	2011	"Ecology; Geography, Physical"	Environmental Sciences & Ecology; Physical Geography	WOS:000297850500001		Australia; Brazil; Singapore; South Africa; UK; USA	Australia
197	Modelling biome shifts and tree cover change for 2050 in West Africa	JOURNAL OF BIOGEOGRAPHY	English	Africa; bioclimatic envelope models; climate change; desertification; forest degradation; generalized additive model; human impact; species distribution modelling	GLOBAL VEGETATION MODEL; GENERALIZED ADDITIVE-MODELS; CLIMATE-CHANGE; SPECIES DISTRIBUTIONS; LAND-COVER; GRASS COEXISTENCE; COMMUNITY-LEVEL; SAHARA DESERT; BIODIVERSITY; IMPACTS	"Hesse's Ministry of Higher Education, Research, and the Arts"	"The present study was funded by the research funding programme 'LOEWE - Landes-Offensive zur Entwicklung Wissenschaftlich-okonomischer Exzellenz' of Hesse's Ministry of Higher Education, Research, and the Arts. We thank Jaime R.G. Marquez for critical reading of the manuscript and R.B. O'Hara for improving the writing style."	WILEY-BLACKWELL	2011	"Ecology; Geography, Physical"	Environmental Sciences & Ecology; Physical Geography	WOS:000297850500003		Brazil; Germany	Germany
198	The extraordinary journey of Peperomia subgenus Tildenia (Piperaceae): insights into diversification and colonization patterns from its cradle in Peru to the Trans-Mexican Volcanic Belt	JOURNAL OF BIOGEOGRAPHY	English	Amotape-Huancabamba Zone; Central Andes; Great American Interchange; Isthmus of Panama; Mexican Transition Zone; Neotropics; refuge theory; Sierra Madre	ANGIOSPERM FAMILY LACTORIDACEAE; VASCULAR PLANT DIVERSITY; AMOTAPE-HUANCABAMBA ZONE; SOUTH-AMERICA; DIVERGENCE TIMES; PHYLOGENETIC TREES; NEOGENE STRATIGRAPHY; GEOGRAPHIC RANGE; CLIMATE-CHANGE; NORTHERN PERU	"Research Foundation Flanders (FWO-Vlaanderen) [FWO G.0172.07]; German Science Foundation [DFG NE681/5-1, DFG NE681/5-2]; Department of Biology, Ghent University; the Friends of the Botanical Garden Ghent; Gesellschaft der Freunde und Forderer der TU Dresden; German Academic Exchange Service (DAAD PPP Colombia)"	"We thank the authorities of Bolivia (permit number MDRAy-MA-VBRFMA-DGBAP-UAVPS no. 046/08), Mexico (permit numbers SGPA/DGGFS/712/1397/07 and SGPA/DGGFS/712/2486/09) and Peru (permit number 009-2009-AG-DGFFS-DGEFFS) for permission to collect material; Joaquina Alban, Hilda Arreola, Carlos Bambaren, Roberto Bolanos, Brian Bates, Stephan Beck, Alvaro Campos, Asuncion Cano, Rosamund Coates, Daniel De Leon, Carmen Deza, Rodolfo Diaz, Gregorio Espiritu, Hilda Flores, Abel Garcia, Favio Gonzalez, Socorro Gonzalez, Carolina Granados, Luisa Infante, Roobert Jimenez, Nilson Julcarima, Guido P. Lombardi, Esteban Martinez, Marco Martinez, Guido Mathieu, Masoliver Matos, Juan Mendoza, Rosaisela Meneses, Betty Millan, Juan F. Montoya, Victor Morales, Helga Ochotorena, Yocupitzia Ramirez, Alberto Reyes, Gloria Rebaza, Leyda Rimarachin, Jerzy Rzedowski, Alfredo Ruiz, Merli Saavedra, Gerardo Salazar, Isidoro Sanchez-Vega, Gustavo Silva, Susanne Sivila, Victoria Sosa, Victor Steinmann, Anselmo Turpo and Sergio Zamudio for assistance with fieldwork and logistics; Pieter Asselman, Elisabeth Elschner and Cindy Thomas for lab work; Karel Otten for database work; Robert Maijer and Mario Veliz for providing samples; and the curators of the herbaria AAU, B, BH, BIGU, BM, BOLV, BR, C, CIB, CHDIR, CM, CORU, CPUN, E, EBT, F, G, GB, GENT, GH, GOET, HEID, HUA, HUT, IBUG, IEB, ILL, INB, ISC, JE, K, L, LPB, LY, M, MA, MEXU, MICH, MO, NY, P, PH, PR, PRC, QCNE, S, SEL, TCD, U, UC, UPS, US, USM, VT, W, XAL and ZSS for the loan of, or permission to study, material. This work was supported by the Research Foundation Flanders (FWO-Vlaanderen; FWO G.0172.07; FWO travel grants to M.-S.S.); the German Science Foundation (DFG NE681/5-1, DFG NE681/5-2); the Department of Biology, Ghent University; the Friends of the Botanical Garden Ghent; the 'Gesellschaft der Freunde und Forderer der TU Dresden', and the German Academic Exchange Service (DAAD PPP Colombia). Comments from Eric Tepe, Mark Bush and an anonymous referee are gratefully acknowledged."	WILEY-BLACKWELL	2011	"Ecology; Geography, Physical"	Environmental Sciences & Ecology; Physical Geography	WOS:000297850500011		Belgium; Chile; Germany; Peru; USA	Germany
199	Coupled Atmosphere-Biosphere Models as a Tool for Conservation Planning and Policy	NATUREZA & CONSERVACAO	English	Climate Change; Land Use; Environmental Governance; Scale; Amazon	AMAZON RAIN-FOREST; CLIMATE-CHANGE; CARBON-CYCLE; SPECIES-DIVERSITY; PROTECTED AREAS; VEGETATION; FEEDBACKS; DYNAMICS; DIEBACK; SCALE			ASSOC BRASILEIRA CIENCIA ECOLOGICA E CONSERVACAO	2011	Biodiversity Conservation	Biodiversity & Conservation	WOS:000298975600002		Brazil; UK	Brazil
200	Testing the Water-Energy Theory on American Palms (Arecaceae) Using Geographically Weighted Regression	PLOS ONE	English		PLANT-SPECIES RICHNESS; SPATIAL AUTOCORRELATION; LATITUDINAL GRADIENT; DIVERSITY PATTERNS; GLOBAL PATTERNS; SCALE VARIATION; CLIMATE-CHANGE; ECOLOGY; DETERMINANTS; BIODIVERSITY	"Danish Council for Independent Research - Natural Sciences [272-07-0242, 10-083348]; European Community [212631]; faculty of Natural Sciences at the University of Aarhus"	"This work was supported by the Danish Council for Independent Research - Natural Sciences (grant# 272-07-0242 to JCS, #10-083348 to HB) and the European Community (FP7 grant #212631 to HB). The faculty of Natural Sciences at the University of Aarhus supported SB's PhD studies. The funders had no role in study design, data collection and analysis, decision to publish, or preparation of the manuscript."	PUBLIC LIBRARY SCIENCE	2011	Multidisciplinary Sciences	Science & Technology - Other Topics	WOS:000297197000023		Brazil; Denmark	Denmark
201	The Influence of Climatic Seasonality on the Diversity of Different Tropical Pollinator Groups	PLOS ONE	English		RAIN-FOREST; SPECIES RICHNESS; ENVIRONMENTAL-CHANGE; PLANT-COMMUNITIES; BRAZILIAN CERRADO; BUTTERFLIES; PATTERNS; LEPIDOPTERA; BIODIVERSITY; HYMENOPTERA	Konrad-Adenauer-Stiftung; DFG (Deutsche Forschungsgemeinschaft); University of Zurich; National Herbarium at La Paz; Museo de Historia Natural Noel Kempff Mercado at Santa Cruz; Ministry of the Environment of Bolivia	"This study was funded by the Konrad-Adenauer-Stiftung, the DFG (Deutsche Forschungsgemeinschaft) and the University of Zurich. The funders had no role in study design, data collection and analysis, decision to publish, or preparation of the manuscript.We thank T. Delhotal for assistance in the field, A. Schmidt-Lebuhn, B. Bembe and G. Gerlach for information during field work preparation, C. Hamel, S. K. Herzog, D.N. Karger, C. Bomblat, V. Sandoval and J.Q. Vidoz for their support and advice during field work as well as D. Cicuzza for their help during data analysis, M. Schwerdtfeger for providing odour baits, B. Steudel for his help with organization, S. Willinghofer, S. Stiegel, M. C. Vargas Karger, P. Buschhorn, P. Gottleuber for identifying and preparing euglossine bees, C. Taylor, M. H. Nee, R. Vasquez, and J.R.I. Wood for their support with plant identification, O. Mielke, K. Willmott, R. K. Robbins for the identification of butterflies, and R. W. Soria-Auza for providing the climatic data and the precipitation map. We are grateful to the Botanical Garden in Santa Cruz, the University of Cochabamba, Prometa, the municipal governments of Villa Tunari and Rio Seco, and R. Clarke Gemuseus for the permission to work on their land, and to the National Herbarium at La Paz, the Museo de Historia Natural Noel Kempff Mercado at Santa Cruz, as well as the Ministry of the Environment of Bolivia for supporting our study."	PUBLIC LIBRARY SCIENCE	2011	Multidisciplinary Sciences	Science & Technology - Other Topics	WOS:000297154900080		Bolivia; Germany; Switzerland	Switzerland
202	Plant Invasions in Mountains: Global Lessons for Better Management	MOUNTAIN RESEARCH AND DEVELOPMENT	English	Biosecurity; climate change; cross-scale learning; invasive alien plants; prevention	SOUTH-AFRICA; KASHMIR HIMALAYA; WATER-RESOURCES; ALIEN FLORA; LAND-USE; PATTERNS; VEGETATION; GRADIENTS; ELEVATION; BENEFITS	"Programa de Fondos Basales; CONICYT; Initiciativa Cientifica Milenio, ICM [P05-002];  [PFB-23]"	"The article builds on ideas from and discussion among members of the Mountain Invasion Research Network Consortium (http://www.miren.ethz.ch/people/index.html). Karsten Rohweder (ETHZ) kindly produced Figure 1. Anibal Pauchard received funding from Programa de Fondos Basales, CONICYT, PFB-23, and Initiciativa Cientifica Milenio, ICM P05-002."	MOUNTAIN RESEARCH & DEVELOPMENT	2011	"Environmental Sciences; Geography, Physical"	Environmental Sciences & Ecology; Physical Geography	WOS:000298349900014		Australia; Chile; India; South Africa; Switzerland; USA	Australia
203	Testing the accuracy of non-experts in biodiversity monitoring exercises using fern species richness in the Ecuadorian Amazon	BIODIVERSITY AND CONSERVATION	English	Community; Monitoring; Training; Biodiversity; Ferns; Ecuador	DANIELSEN ET-AL; LOCAL PEOPLE; CONSERVATION; FORESTS; OPPORTUNITIES; DIVERSITY; KNOWLEDGE	Wingate Foundation	We thank all of the participants for their enthusiasm and the residents of Babaoyo who provided us with space and land to deliver the workshops. We also extend our gratitude to Rocio Paz y Mio and the Grupo Sumaco for logistical support. JAO acknowledges the financial support of a Wingate Foundation postgraduate scholarship. We kindly acknowledge the comments from the editor and one anonymous reviewer.	SPRINGER	2011	Biodiversity Conservation; Ecology; Environmental Sciences	Biodiversity & Conservation; Environmental Sciences & Ecology	WOS:000297200000005		Ecuador; Germany; UK; USA	UK
204	Development of Gene Expression Markers of Acute Heat-Light Stress in Reef-Building Corals of the Genus Porites	PLOS ONE	English		GREEN FLUORESCENT PROTEIN; TIME QUANTITATIVE PCR; MONTASTRAEA-FAVEOLATA; CLIMATE-CHANGE; SCLERACTINIAN CORAL; RELATIVE QUANTIFICATION; ACROPORA-MILLEPORA; CARIBBEAN CORALS; THERMAL-STRESS; PIGMENTS	"National Science Foundation [DEB-1054766]; Title V-Graduate programs/ELITE Graduate program [MA-91697601]; WIOMSA MARG III; Aharon Katzir-Katchalsky; Anat Krauskopf Fund Travel Award; NSF [IOS-0747205]; University of Mississippi; National Science Council; Academia Sinica, Taiwan; NSF GRF; Natural Environmental Research Council (NERC); Roche; Applied Biosystems/Ambion; Takara Biosciences/Clonetech; Thermo-Fisher/Nanodrop; Rainin"	"The authors would like to acknowledge the following funding agencies: National Science Foundation grant DEB-1054766 to MVM; Title V-Graduate programs/ELITE Graduate program: Event Travel Request program to LBS and JAH; Environmental Protection Agency Greater Research Opportunity Graduate Fellowship to KAK (MA-91697601); WIOMSA MARG III to PHM and RB; Aharon Katzir-Katchalsky Student Travel Fellowships and Anat Krauskopf Fund Travel Award to AA; NSF IOS-0747205 and funding from the University of Mississippi ORSP to TLG; Grants from both the National Science Council and Academia Sinica, Taiwan to KS; NSF GRF to RNS; Natural Environmental Research Council (NERC) studentship to CVP. The funders had no role in study design, data collection and analysis, decision to publish, or preparation of the manuscript.A major portion of this work was carried out as part of the ""QPCR for coral biologists'' workshops taught by MVM and CDK at Mote Tropical Research Laboratory. The qPCR workshops are sponsored by Roche, Applied Biosystems/Ambion, Takara Biosciences/Clonetech, Thermo-Fisher/Nanodrop, and Rainin. These companies donated equipment and reagents. This does not alter the authors' adherence to all the PLoS ONE policies on sharing data and materials."	PUBLIC LIBRARY SCIENCE	2011	Multidisciplinary Sciences	Science & Technology - Other Topics	WOS:000296519600078		Australia; Colombia; France; Israel; Kuwait; Mauritius; South Africa; Taiwan; UK; USA	USA
205	Quantifying Responses of Dung Beetles to Fire Disturbance in Tropical Forests: The Importance of Trapping Method and Seasonality	PLOS ONE	English		RAIN-FOREST; COLEOPTERA SCARABAEIDAE; INSECT CONSERVATION; RECURRENT WILDFIRES; PLANTATION FORESTS; AMAZONIAN FORESTS; BIODIVERSITY; DIVERSITY; ABUNDANCE; ASSEMBLAGES	Earth Science Division of the NASA Science Mission Directorate [NNX07AF16G]; Fundacao de Amparo a Pesquisa do Estado de Mato Grosso; Conselho Nacional de Pesquisa; Fundacao de Amparo a Pesquisa de Minas Gerais	"Biological Diversity Program of the Earth Science Division of the NASA Science Mission Directorate (NNX07AF16G); Fundacao de Amparo a Pesquisa do Estado de Mato Grosso; Conselho Nacional de Pesquisa; Fundacao de Amparo a Pesquisa de Minas Gerais. The funders had no role in study design, data collection and analysis, decision to publish, or preparation of the manuscript."	PUBLIC LIBRARY SCIENCE	2011	Multidisciplinary Sciences	Science & Technology - Other Topics	WOS:000296186900033		Brazil; UK; USA	USA
206	Estimating carbon stock in secondary forests: Decisions and uncertainties associated with allometric biomass models	FOREST ECOLOGY AND MANAGEMENT	English	Carbon; Tree allometry; Biomass; Secondary succession; Tropical forest	ABOVEGROUND TREE BIOMASS; TROPICAL RAIN-FOREST; WOOD DENSITY; CLIMATE-CHANGE; FUNCTIONAL-GROUPS; BRAZILIAN AMAZON; LANDSCAPE-SCALE; LAND-USE; DEFORESTATION; EQUATIONS	"HSBC; STRI; ACP; Frank Levinson Family Foundation; Motta Family Foundation; Secretaria Nacional de Ciencia, Tecnologia e Innovacion (SENACYT) of Panama"	"This paper is a scientific contribution to the Agua Salud Project (ASP), collaboration among the Smithsonian Tropical Research Institute, the Panama Canal Authority (ACP) and the National Environmental Authority of Panama (ANAM). The ASP is supported by the HSBC climate partnership, STRI, the ACP, the Frank Levinson Family Foundation and the Motta Family Foundation. This study was supported by an Anonymous Donor and the Secretaria Nacional de Ciencia, Tecnologia e Innovacion (SENACYT) of Panama. We thank Daniela Weber and Federico Davis for logistical support, Yuriza Guerrero, Johana Balbuena, Miguel Nunez, Guillermo Fernandez, Fernando Garcia, Carlos Diaz, Anabel Rivas, Jenny Calvo, Manuel Valdes and Gregorio Sala for their help in the collection of field data, Christian Salas and two anonymous reviewers for their valuable comments and Joe Wright for providing data on wood specific gravity. Finally, JR thanks Michele Abene, Adriana Cromer and Gillian Paul for their support and companionship during the field work period."	ELSEVIER SCIENCE BV	2011	Forestry	Forestry	WOS:000295297300034		Denmark; Netherlands; Panama; USA	Panama
207	A new baseline for fascioliasis in Venezuela: lymnaeid vectors ascertained by DNA sequencing and analysis of their relationships with human and animal infection	PARASITES & VECTORS	English		NORTHERN BOLIVIAN ALTIPLANO; HIGH-ALTITUDE; EVOLUTIONARY GENETICS; INTERMEDIATE HOSTS; MITOCHONDRIAL-DNA; GALBA-TRUNCATULA; CLIMATE-CHANGE; ENDEMIC AREAS; SNAIL HOSTS; 1ST RECORD	"Ministry of Education and Ministry of Science and Innovation, Madrid [BOS2000-0570-C02-02, BOS2002-01978, SAF2006-09278, 2010-20805]; Red de Investigacion de Centros de Enfermedades Tropicales - RICET [C03/04, ISCIII2005-PI050574, ISCIII-RETIC RD06/0021/0017]; FIS, Ministry of Health, Madrid, Spain; Consejo de Desarrollo Cientifico Humanistico, Tecnologico y de las Artes, Universidad de Los Andes, Merida, Venezuela [FA-464-09-03-C]; Agencia Espanola de Cooperacion Internacional (AECI); Ministry of Foreign Affairs, Madrid, Spain; International Atomic Energy Agency (Animal Production and Health Section, Joint FAO/IAEA Division of Nuclear Techniques in Food and Agriculture, Department of Nuclear Sciences and Applications, IAEA Headquaters Vienna, Austria) [RLA5049]"	"Studies funded by Projects No. BOS2000-0570-C02-02, No. BOS2002-01978, No. SAF2006-09278 and SAF No. 2010-20805 of the Ministry of Education and Ministry of Science and Innovation, Madrid; and by the Red de Investigacion de Centros de Enfermedades Tropicales - RICET (Projects No. C03/04, No. ISCIII2005-PI050574 and No. ISCIII-RETIC RD06/0021/0017 of the Programa de Redes Tematicas de Investigacion Cooperativa RETICS/FEDER), FIS, Ministry of Health, Madrid, Spain. Research activities in the ""El Joque"" Experimental Farm Station funded by Project No. FA-464-09-03-C of the Consejo de Desarrollo Cientifico Humanistico, Tecnologico y de las Artes, Universidad de Los Andes (C.D.C.H.T.A.-ULA), Merida, Venezuela.Part of this work was made possible thanks to personal fellowships funded to P. Artigas and C. Gonzalez by the Agencia Espanola de Cooperacion Internacional (AECI), Ministry of Foreign Affairs, Madrid, Spain. Research stay of C. Gonzalez in Parasitology Department of Valencia University additionally funded by the Universidad de los Andes-CONICIT, Venezuela. Thanks are given to Dr. A.M. Perez (Maracay, Aragua State, Venezuela) for furnishing lymnaeids from Falcon State and and Dr. J.P. Pointier (Perpignan, France) for those from Aragua State, Carabobo State and Laguna Mucubaji of Merida State.Field work activities performed within the worldwide initiative of WHO (Headquarters Geneva, Switzerland) against human fascioliasis. Joint coordination activities carried out within Project No. RLA5049 of the International Atomic Energy Agency (Animal Production and Health Section, Joint FAO/IAEA Division of Nuclear Techniques in Food and Agriculture, Department of Nuclear Sciences and Applications, IAEA Headquaters Vienna, Austria). Technical support provided by the Servicio Central de Secuenciacion para la Investigacion Experimental (SCSIE) of the Universidad de Valencia (Dr. A. Martinez)."	BIOMED CENTRAL LTD	2011	Parasitology	Parasitology	WOS:000296857400001		Spain; Venezuela	Spain
208	"Specialization in Plant-Hummingbird Networks Is Associated with Species Richness, Contemporary Precipitation and Quaternary Climate-Change Velocity"	PLOS ONE	English		ANIMAL MUTUALISTIC NETWORKS; POLLINATION NETWORKS; LATITUDINAL GRADIENT; GEOGRAPHIC PATTERNS; GLOBAL CHANGE; WEST-INDIES; BIRD; EVOLUTIONARY; COMMUNITIES; ENDEMISM	"Frimodt-Heineke Foundation; Augustinus Foundation; Knud Hojgaard Foundation; Aarhus University; Department of Zoology, University of Cambridge; The Danish Council for Independent Research verbar Natural Sciences; Center for Massive Data Algorithmics; Danish National Research Foundation Center of Excellence; Center for Macroecology, Evolution and Climate; Svend Fiedler & Wife Foundation; Danish Council for Independent Research - Natural Sciences and Novozymes/World Wildlife Foundation-Denmark; British Ecological Society; Idea Wild; The Biodiversity Trust; The Anglo Peruvian Society; The Leslie Church Bursary Fund; The United States National Science Foundation; The California Alliance for Minority Participation; The Fundacao de Amparo a Pesquisa do Estado da Bahia (FAEP); The National Council for Scientific and Technological Development (CNPq); British Ornithologists' Union; Consejo Nacional de Ciencia y Tecnologia; FAPESB; Danish Council for Independent Research - Natural Sciences [272-07-0242]; World Wildlife Foundation; Novozymes; CEA; CNRS; EU [EVK2-CT-2002-00153]; Programme National d'Etude de la Dynamique du Climat (PNEDC)"	"Funding for BD was supported by Frimodt-Heineke Foundation, Augustinus Foundation, Knud Hojgaard Foundation, a PhD fellowship by Aarhus University, Weis-Fogh Fund at Department of Zoology, University of Cambridge, and The Danish Council for Independent Research vertical bar Natural Sciences. EM was supported by the Center for Massive Data Algorithmics, a Danish National Research Foundation Center of Excellence. JF and CR thank the Danish National Research Foundation for its support of the Center for Macroecology, Evolution and Climate. AMG was supported by Svend Fiedler & Wife Foundation, J.Olesen by the Danish Council for Independent Research - Natural Sciences and Novozymes/World Wildlife Foundation-Denmark, J.Ollerton and SW by the British Ecological Society, Idea Wild, The Biodiversity Trust, The Anglo Peruvian Society and The Leslie Church Bursary Fund, RA by The United States National Science Foundation's Predoctoral Fellowship Program and The California Alliance for Minority Participation, ACA by The Fundacao de Amparo a Pesquisa do Estado da Bahia (FAEP) and The National Council for Scientific and Technological Development (CNPq), PC by the British Ornithologists' Union, CL by the Consejo Nacional de Ciencia y Tecnologia, CM by FAPESB and CNPq, IS and MS by FAPESP and CNPq, AT by Aarhus University, and J-CS by the Danish Council for Independent Research - Natural Sciences (grant 272-07-0242). The funders had no role in study design, data collection and analysis, decision to publish, or preparation of the manuscript.J.Olesen was awarded a grant jointly by the World Wildlife Foundation and Novozymes. This does not alter the authors' adherence to all the PLoS ONE policies on sharing data and materials.Thanks to Nico Bluthgen and Thiago Fernando Rangel for their advice regarding calculation of specialization indices and the use of SAM, respectively. Thanks to Anders H Madsen for helping with the figures, to Silvana Buzato for providing data and insight, and to Anna Traveset, Christopher Kaiser-Bunbury and two anonymous reviewers providing useful comments improving the manuscript. The PMIP2 Data Archive is supported by CEA, CNRS, the EU project MOTIF (EVK2-CT-2002-00153) and the Programme National d'Etude de la Dynamique du Climat (PNEDC). The analysis was using version 05-26-2010 of the database. More information is available on http://pmip2.lsce.ipsl.fr/. RA thanks the US Forest Service and The Wildlands Conservancy and the Rocky Mountain Biological Laboratory for access to the field sites in CA and CO, respectively, and SW thanks the National Institute of Natural Resources (INRENA) for research permits (permit numbers: 008799 and 0001982) in Peru"	PUBLIC LIBRARY SCIENCE	2011	Multidisciplinary Sciences	Science & Technology - Other Topics	WOS:000295966900069		Brazil; Denmark; Israel; Mexico; UK; USA	UK
209	"Using species distribution models in paleobiogeography: A matter of data, predictors and concepts"	PALAEOGEOGRAPHY PALAEOCLIMATOLOGY PALAEOECOLOGY	English	Biogeography; Geographic range dynamics; Extinction; Grinnellian niche; Fossil record; Bias in occurrence data; Biodiversity databases; Uncertainty; Scenopoetic variablles	LAST GLACIAL MAXIMUM; BRAZILIAN ATLANTIC FOREST; NICHE FACTOR-ANALYSIS; PSEUDO-ABSENCE DATA; TRANSFER SCHEME LSX; ECOLOGICAL-NICHE; CLIMATE-CHANGE; GEOGRAPHIC DISTRIBUTIONS; HABITAT SELECTION; POTENTIAL DISTRIBUTIONS	Consejeria de Educacion y Ciencia de Castilla-La Mancha [POIC10-0311-0585]; Spanish MICINN; Brazilian CNPq [400130/2010-6]	"We want to thank Raul Garcia, Maria Trivino, Silvia Calvo and two anonymous referees for their helpful suggestions and fruitful debate, Manolo Salesa and Jan van der Made for scientific and technical advice, and Sally Raskin for helping us with the English. SV was funded by a research project of the Consejeria de Educacion y Ciencia de Castilla-La Mancha (POIC10-0311-0585). JH was funded by a Spanish MICINN Ramon y Cajal grant and by a Brazilian CNPq Visiting Researcher grant (400130/2010-6)."	ELSEVIER SCIENCE BV	2011	"Geography, Physical; Geosciences, Multidisciplinary; Paleontology"	Physical Geography; Geology; Paleontology	WOS:000296125900024		Brazil; Spain	Spain
210	"Diversification in the Andes: Age and origins of South American Heliotropium lineages (Heliotropiaceae, Boraginales)"	MOLECULAR PHYLOGENETICS AND EVOLUTION	English	Andean orogeny; Boraginaceae; Neotropics; Tournefortia	LATE MIOCENE RISE; DISPERSAL-VICARIANCE ANALYSIS; RELAXED MOLECULAR CLOCKS; ITS1 SEQUENCE DATA; ATACAMA-DESERT; NORTHERN CHILE; CLIMATE-CHANGE; PHYLOGENETIC-RELATIONSHIPS; CHLOROPLAST DNA; HISTORICAL BIOGEOGRAPHY	"NSF [DEB 0415573253]; CESAF (Chile); Fondecyt [11085016]; US National Museum of Natural History; German Academic Exchange Service (DAAD); European Community [GB-TAF-4514, ES-TAF-136]"	"The authors thank M. Antonissen, C. Becker, R. Gajardo, N. Garcia, L. Kritzner, and R. Torres for field assistance, S. Teillier, J. Wen, M.O. Dillon and M. Ackermann for plant material and comments, M.W. Frohlich and A. Graham for valuable comments, L. Bennett and B. Proppe for help at the High Performance Computing of the FU Berlin, and the curators of the herbaria A, MU, B, BM, BSB, CONC, DR, EIF, F, G, G-DC, GH, GOET, K, LL, M, MA, MSB, NY, QCA, SGO, TEX, ULS, US, USM for permitting access to their collections. Fieldwork was supported by the NSF Grant DEB 0415573253 (to M.O. Dillon and J. Wen), CESAF (Chile) and Fondecyt Grant 11085016 to A. Moreira-Munoz. FL acknowledges the support of a Smithsonian Institution Visiting Scholar Award at the US National Museum of Natural History, and the German Academic Exchange Service (DAAD). This research received support from the SYNTHESYS project, which is financed by European Community Research Infrastructure Action under the FP6 ""Structuring the European Research Area"" (Grant GB-TAF-4514) and the FP7 ""Capacities"" (Grant ES-TAF-136) Programmes. The valuable suggestions of two anonymous reviewers are gratefully acknowledged."	ACADEMIC PRESS INC ELSEVIER SCIENCE	2011	Biochemistry & Molecular Biology; Evolutionary Biology; Genetics & Heredity	Biochemistry & Molecular Biology; Evolutionary Biology; Genetics & Heredity	WOS:000293810000008		Chile; Germany	Germany
211	How Reproductive Ecology Contributes to the Spread of a Globally Invasive Fish	PLOS ONE	English		GUPPIES POECILIA-RETICULATA; GENETIC DIVERSITY; POPULATION BOTTLENECKS; BIOLOGICAL INVASIONS; SCHOOLING BEHAVIOR; LARVIVOROUS FISH; CLIMATE-CHANGE; AQUARIUM FISH; WATER; EVOLUTION	Natural Environment Research Council (NERC) (UK); European Research Council	"The work was funded by Natural Environment Research Council (NERC) (UK) and the European Research Council. The funders had no role in study design, data collection and analysis, decision to publish, or preparation of the manuscript."	PUBLIC LIBRARY SCIENCE	2011	Multidisciplinary Sciences	Science & Technology - Other Topics	WOS:000295257900014		Trinid & Tobago; UK	UK
212	Understanding global patterns of mammalian functional and phylogenetic diversity	PHILOSOPHICAL TRANSACTIONS OF THE ROYAL SOCIETY B-BIOLOGICAL SCIENCES	English	environmental heterogeneity; trait diversity; evolutionary history; niche conservatism	SPECIES RICHNESS; NICHE CONSERVATISM; BODY-SIZE; SPATIAL AUTOCORRELATION; CHANGING ENVIRONMENTS; LATITUDINAL GRADIENTS; EVOLUTIONARY HISTORY; COMMUNITY ECOLOGY; ASSEMBLY RULES; BIODIVERSITY	"CNPq [475 886/2009-7, 300 762/94-1, 300 367/96-1, 400 381-97.4]; CAPES [012/09]"	"We are grateful to Kate Jones and Bob Ricklefs for lively discussions and suggestions on the topic of comparing diversity measures. Natalie Cooper and an anonymous reviewer have provided insightful suggestions on earlier versions of the manuscript. The research of R. D. L. was supported by CNPq (project # 475 886/2009-7) and CAPES (project # 012/09) M. V. C. by CAPES (project # 012/09) and J.A.F.D.F. by CNPq (projects # 300 762/94-1, 300 367/96-1, 400 381-97.4) and CAPES (project # 012/09)."	ROYAL SOC	2011	Biology	Life Sciences & Biomedicine - Other Topics	WOS:000293338700007		Brazil; Germany; UK	Brazil
213	Representativeness of terrestrial ecosystems in Chile's protected area system	ENVIRONMENTAL CONSERVATION	English	Chile; gap analysis; protected areas; representativeness; vegetation types; vegetation formations	BIODIVERSITY CONSERVATION PRIORITIES; GAP ANALYSIS; CLIMATE-CHANGE; GLOBAL CONSERVATION; RESERVE NETWORKS; NATURAL AREAS; ECOREGIONS; DIVERSITY; FRAGMENTATION; ADAPTATION			CAMBRIDGE UNIV PRESS	2011	Biodiversity Conservation; Environmental Sciences	Biodiversity & Conservation; Environmental Sciences & Ecology	WOS:000296086500004		Chile; Switzerland	Switzerland
214	Meiotic Recombination Dramatically Decreased in Thelytokous Queens of the Little Fire Ant and Their Sexually Produced Workers	MOLECULAR BIOLOGY AND EVOLUTION	English	parthenogenesis; thelytoky; recombination; inbreeding; biological invasion; Wasmannia auropunctata	APIS-MELLIFERA-CAPENSIS; WASMANNIA-AUROPUNCTATA; CLONAL REPRODUCTION; SEX DETERMINATION; INBREEDING DEPRESSION; CHANGING ENVIRONMENTS; LAYING WORKERS; CENTRAL FUSION; PARTHENOGENESIS; EVOLUTION	"French ""Ministere de l'Ecologie et du Developpement Durable""; CNPq"	"We would like to thank Patrice David, Tatiana Giraud, and Fabrice Vavre for their comments on the manuscript and Ashraf Tahey for support. We thank the ""Laboratoire Environnement de Petit Saut, Hydreco"" and ""Centro de Pesquisas do Cacau"" (CEPEC/CEPLAC) for allowing us to use their equipment and laboratory facilities. This work was supported by a grant from the French ""Ministere de l'Ecologie et du Developpement Durable""-for the ECOTROP call for proposals, awarded to A. E. and J.O. and a grant from CNPq awarded to J.H.C.D. Some of the data analyzed here were generated at the molecular genetic analysis technical facilities of the Environment and Biodiversity IFR119 at Montpellier."	OXFORD UNIV PRESS	2011	Biochemistry & Molecular Biology; Evolutionary Biology; Genetics & Heredity	Biochemistry & Molecular Biology; Evolutionary Biology; Genetics & Heredity	WOS:000294552700019		Brazil; France; Niger	France
215	Global distribution of a key trophic guild contrasts with common latitudinal diversity patterns	ECOLOGY	English	global distribution pattern; latitudinal diversity gradient; leaf litter quality; shredder detritivores; stream ecosystems	LEAF-LITTER BREAKDOWN; TROPICAL STREAMS; DECOMPOSITION RATES; RIPARIAN VEGETATION; SPECIES-DIVERSITY; FOOD WEBS; SHREDDERS; RICHNESS; GRADIENTS; MACROINVERTEBRATES	National Geographic Society's Committee for Research and Exploration [7980-06]	"Z. Dewson, G. Cabarcas, W. Cardona, M. Dunfee, B. Gao, L. Giraldo, Y. Gonzalez, M. Hirose, A. O. Y. Li, P. Lisle, N. Mochizuki, D. Nawa, L. C. Y. Ng, P. Rosa, R. Sanchez-Arguello, and K. Schmidt assisted with field work. N. Connolly designed the penetrometer, which was constructed by R. Gegg at James Cook University (Australia). The study was supported by a grant from the National Geographic Society's Committee for Research and Exploration (grant number 7980-06; P. I., L. Boyero; funds went to sites in Latin America [except Puerto Rico], Africa, and Asia [except Hong Kong]) and various national funding sources."	ECOLOGICAL SOC AMER	2011	Ecology	Environmental Sciences & Ecology	WOS:000294152800015		Argentina; Australia; Brazil; Canada; Colombia; Ecuador; France; India; Malaysia; Panama; Peoples R China; Portugal; Spain; Switzerland; USA	Spain
216	TRY - a global database of plant traits	GLOBAL CHANGE BIOLOGY	English	comparative ecology; database; environmental gradient; functional diversity; global analysis; global change; interspecific variation; intraspecific variation; plant attribute; plant functional type; plant trait; vegetation model	RELATIVE GROWTH-RATE; TROPICAL RAIN-FOREST; HAWAIIAN METROSIDEROS-POLYMORPHA; LITTER DECOMPOSITION RATES; LEAF ECONOMICS SPECTRUM; OLD-FIELD SUCCESSION; SUB-ARCTIC FLORA; FUNCTIONAL TRAITS; WIDE-RANGE; TERRESTRIAL BIOSPHERE	"DIVERSITAS; IGBP; Global Land Project; UK Natural Environment Research Council (NERC); French Foundation for Biodiversity Research (FRB); GIS 'Climat, Environnement et Societe' France"	"We would like to thank the subject editor, the publisher for caution and patience, two anonymous reviewers for supportive comments. The TRY initiative and database is hosted, developed and maintained at the Max-Planck-Institute for Biogeochemistry (MPI-BGC) in Jena, Germany. TRY is or has been supported by DIVERSITAS, IGBP, the Global Land Project, the UK Natural Environment Research Council (NERC) through its programme QUEST (Quantifying and Understanding the Earth System), the French Foundation for Biodiversity Research (FRB), and GIS 'Climat, Environnement et Societe' France. We wish to thank John Dickie and Kenwin Liu for making the data from the KEW Seed Information Database available in the context of the TRY initiative, Alastair Fitter, Henry Ford and Helen Peat for making the Ecological Flora of the British Isles available, and Andy Gillison for the VegClass database. We wish to thank Brad Boyle and the SALVIAS project for building and making available a global checklist of plant species names, and GBIF (Andrea Hahn) for making the species occurrence data available. The authors thank the NSF LTER program DEB 0620652 and the NSF LTREB program DEB 0716587 for making data on plant traits available."	WILEY-BLACKWELL	2011	Biodiversity Conservation; Ecology; Environmental Sciences	Biodiversity & Conservation; Environmental Sciences & Ecology	WOS:000293399000011		Argentina; Australia; Austria; Brazil; Canada; Colombia; Costa Rica; Denmark; Estonia; France; Germany; Iran; Japan; Netherlands; Panama; Peoples R China; Poland; Russia; South Africa; Spain; UK; USA	Germany
217	Variation in Community Structure across Vertical Intertidal Stress Gradients: How Does It Compare with Horizontal Variation at Different Scales?	PLOS ONE	English		CORAL-REEF FISH; ROCKY SHORES; ENVIRONMENTAL-STRESS; SPATIAL SCALES; RECRUITMENT LIMITATION; SESSILE ASSEMBLAGES; SPECIES RICHNESS; CLIMATE-CHANGE; MARINE-ALGAE; MID-SHORE	Canada Research Chairs (CRC) program; Canada Foundation for Innovation (CFI); Natural Sciences and Engineering Research Council of Canada (NSERC); Biologische Anstalt Helgoland; Fondo Nacional de Desarrollo Cientifico y Tecnologico of Chile (FONDECYT) [3100014]	"Research was supported by grants from the Canada Research Chairs (CRC) program, the Canada Foundation for Innovation (CFI), and the Natural Sciences and Engineering Research Council of Canada (NSERC Discovery Grant) to RAS, by funds from Biologische Anstalt Helgoland to NV and MM, and by a grant from the Fondo Nacional de Desarrollo Cientifico y Tecnologico of Chile (FONDECYT, grant #3100014) to NV. The funders had no role in study design, data collection and analysis, decision to publish, or preparation of the manuscript."	PUBLIC LIBRARY SCIENCE	2011	Multidisciplinary Sciences	Science & Technology - Other Topics	WOS:000295832000090		Canada; Chile; Germany	Chile
218	Assessing the vulnerability of traditional maize seed systems in Mexico to climate change	PROCEEDINGS OF THE NATIONAL ACADEMY OF SCIENCES OF THE UNITED STATES OF AMERICA	English	adaptation; crop diversity; landraces; genetic resources; food security	POPULATION-STRUCTURE; GENETIC DIVERSITY; LANDRACES; ENVIRONMENTS; CONSERVATION; ADAPTATION; COUNTRIES; COMMUNITY; EXCHANGE; ETHIOPIA	"Rockefeller Foundation [FS013, FS185]"	"We thank David Lobell, Carlos Barahona, Carlos Perez, Xavier Scheldeman, Francisca Acevedo, and two anonymous reviewers for comments on an earlier version. The fieldwork for this study was financed by Grants FS013 and FS185 from the Rockefeller Foundation."	NATL ACAD SCIENCES	2011	Multidisciplinary Sciences	Science & Technology - Other Topics	WOS:000293895100023		Italy; Mexico	Italy
219	Man and the Last Great Wilderness: Human Impact on the Deep Sea	PLOS ONE	English		GULF-OF-MEXICO; PERSISTENT ORGANIC POLLUTANTS; NATURAL IRON FERTILIZATION; CORAL LOPHELIA-PERTUSA; BAY CANYON CALIFORNIA; OXYGEN-MINIMUM ZONES; FINAL GLOBAL SINK; LONG-TERM CHANGE; OCEAN ACIDIFICATION; CLIMATE-CHANGE	Alfred P. Sloan Foundation; Census of Marine Life Synthesis; Fondation Total (France)	"Alfred P. Sloan Foundation, Census of Marine Life Synthesis grant for the SYNDEEP project, Fondation Total (France), grant for the ChEss-Census of Marine Life Programme. The funders had no role in study design, data collection and analysis, decision to publish, or preparation of the manuscript."	PUBLIC LIBRARY SCIENCE	2011	Multidisciplinary Sciences	Science & Technology - Other Topics	WOS:000293511200013		France; Mexico; New Zealand; Norway; Spain; UK; USA	Spain
220	"Ice age climate, evolutionary constraints and diversity patterns of European dung beetles"	ECOLOGY LETTERS	English	Biodiversity gradients; climate variability; community assembly; current climate; Europe; geographically weighted regressions; phylogenetic structure; Pleistocene glaciations; spatial stationarity	SPECIES RICHNESS; BETA DIVERSITY; HISTORICAL BIOGEOGRAPHY; PHYLOGENETIC ANALYSIS; INDEPENDENT ALPHA; SCARABAEINAE; COMPONENTS; ECOLOGY; ENERGY; WATER	"UK Natural Environment Research Council; Spanish MICINN; CNPq [400130/2010-6]; Spanish Ministry of Science and Innovation [CGL2009-10111, CGL2010-22119]; Danish National Research Foundation"	"We thank Robert Ricklefs for his critical review of a former version of this manuscript, and Townsend Peterson, Jose C. Carvalho and two anonymous reviewers for their insightful comments, which led to significant improvements in our paper. This work was conducted as part of a working group on Current and past determinants of Western Palearctic biodiversity, supported by the NERC Centre for Population Biology, a centre funded by the UK Natural Environment Research Council. JH was funded by the UK Natural Environment Research Council, by a Spanish MICINN Ramon y Cajal grant, and by a CNPq Visiting Researcher grant (400130/2010-6). AB and MAR are funded by the Spanish Ministry of Science and Innovation (grants CGL2009-10111 and CGL2010-22119, respectively). DNB acknowledges the Danish National Research Foundation for support to the Center for Macroecology, Evolution and Climate."	WILEY-BLACKWELL	2011	Ecology	Environmental Sciences & Ecology	WOS:000292864400003		Brazil; Denmark; Spain; UK; USA	UK
221	"Is the alpine divide becoming more permeable to biological invasions? - Insights on the invasion and establishment of the Walnut Husk Fly, Rhagoletis completa (Diptera: Tephritidae) in Switzerland"	BULLETIN OF ENTOMOLOGICAL RESEARCH	English	Rhagoletis completa; Tephritidae; invasive alien species; invasion ecology; Switzerland	CRESSON DIPTERA; FRUIT-FLY; INTERNATIONAL-TRADE; UNITED-STATES; GLOBAL CHANGE; STONE FRUITS; NEW-ZEALAND; HOST STATUS; PEST-FREE; CONSEQUENCES	"Mexican Council for Science and Technology (CONACyT) [79449]; Aline Schunemann; Agroscope Changins-Wadenswil ACW; Instituto de Ecologia, A.C.;  [CB 2005-25889-50008Q]"	"We thank all walnut tree owners that granted us permission to collect samples throughout Switzerland and gratefully acknowledge Patrizia and Tobias Eichelberg, Christina Marazzi, Rahel and Peter Uberschlag, Barbara and Steve Leib and Betty Benrey for facilitating the identification of collection sites and arranging permissions by walnut-tree owners to collect samples. We also thank Luigi Colombi (LC), Mauro Genini (MG) and Patrick Kehrli (PK) for helping us collect samples in the entire Ticino (LC), the middle and lower Valais (MG) and Nyon and Geneva (PK). We thank Neil Villard for guiding us through the Jura region and Kathrin Annaheim, Hans Ulrich Hopli and Elizabeth Razavi for expert technical support and Alberto Anzures Dadda and Suzzette Tamez-Cruz for helping us prepare the final version of this manuscript. Financial support was furnished by the Mexican Council for Science and Technology (CONACyT) through a competitive Sabbatical Year Fellowship to MA (Reference No. 79449), and a competitive Research Grant to JR (Reference No. CB 2005-25889-50008Q), by Aline Schunemann who provided a rental car to travel throughout most of Switzerland, by Agroscope Changins-Wadenswil ACW (internal funds managed by JS) and by the Instituto de Ecologia, A.C. (salaries of MA and LG). MA would like to thank the Agroscope Changins-Wadenswil ACW for allowing him and his family to live in the guest house and for providing laboratory facilities and administrative support during his Sabbatical. We also thank two anonymous reviewers and the editor for constructive comments."	CAMBRIDGE UNIV PRESS	2011	Entomology	Entomology	WOS:000292612600010		Mexico; Switzerland	Mexico
222	"Cryptic sexual populations account for genetic diversity and ecological success in a widely distributed, asexual fungus-growing ant"	PROCEEDINGS OF THE NATIONAL ACADEMY OF SCIENCES OF THE UNITED STATES OF AMERICA	English	Attini; clonality; Formicidae; thelytoky; mutualism	APIS-MELLIFERA-CAPENSIS; MYCOCEPURUS-SMITHII HYMENOPTERA; THELYTOCOUS-PARTHENOGENESIS; FIRE ANT; CLONAL REPRODUCTION; BAYES FACTORS; RECOMBINATION; FORMICIDAE; EVOLUTION; SELECTION	"Museum of Comparative Zoology; Harvard University; National Science Foundation (NSF) [DEB-0808164, DEB-0949689, DEB-0431330, DEB-0639879, DEB-0110073, DEB-998379]; Explorer's Club Exploration Fund; Lewis and Clark Field Scholarship; Section of Integrative Biology; University of Texas at Austin; Smithsonian Scholarly Studies Program; Smithsonian Restricted Endowments Fund; Fundacao de Apoio a Pesquisa do Estado de Sao Paulo [2008/54386-9]; Conselho Nacional de Desenvolvimento Cientifico e Tecnologico [476250/2008-0, 304661/2009-0]; Bundesministerium fur Bildung und Forschung (BMBF); Conselho National de Pesquisa e Tecnologia [BMBF01LT0014/CNPq 690018/00-2, ENV52-2]; Wheeler Lost Pines Endowment"	"We thank the following scientists for generously contributing specimens and institutions for providing permission and access to study sites: G. Alpert, C. Brandao, S. Cappellari, J. Carpenter, S. Cover, R. Feitosa, F. Fernandez, J. Fontenla, A. Harada, A. Henriques, A. Himler, J. Lattke, J. Longino, W. Mackay, J. Maes, J. Martins, B. Merz, N. Pitman, R. Poggi, V. Raineri, C. Samper, S. Sanchez-Pena, J. Santisteban, R. Silva, the late R. Snelling, J. Sosa-Calvo, H. Vasconcelos, P. Ward, and E. Wilson; the Autoridad Nacional del Ambiente and Smithsonian Tropical Research Institute, Panama; Conselho Nacional de Desenvolvimento Cientifico e Tecnologico and the Instituto Brasileiro do Meio Ambiente e dos Recursos Naturais Renovaveis; the Forestry Division and Wildlife Section of Trinidad; the Minesterio del Ambiente y Energia, Costa Rica; and the Office of the President of Guyana. P. Armstrong and E. Okonski kindly provided assistance in the laboratory. L. Hayek and S. Arnaud-Haond provided valuable advice on statistical analyses. D. Bolnik, S. Brady, D. Gotzek, D. Hillis, M. Singer, P. Ward, and two anonymous reviewers improved the manuscript with helpful comments. C.R. gratefully acknowledges financial support from Ernst Mayr grants (Museum of Comparative Zoology) and the Green Fund (Harvard University), a National Science Foundation (NSF) Doctoral Dissertation Improvement Grant (DEB-0808164), the Explorer's Club Exploration Fund, a Lewis and Clark Field Scholarship, and research grants from the Section of Integrative Biology and a Miller Endowed University Continuing Fellowship from the University of Texas at Austin; T.R.S. was supported by the NSF (DEB-0949689 and DEB-0431330), the Smithsonian Scholarly Studies Program, and the Smithsonian Restricted Endowments Fund; M.B. received support from the Fundacao de Apoio a Pesquisa do Estado de Sao Paulo (2008/54386-9) and the Conselho Nacional de Desenvolvimento Cientifico e Tecnologico (476250/2008-0 and 304661/2009-0); M.V.B.G. and M.V. acknowledge the Bundesministerium fur Bildung und Forschung (BMBF) and the Conselho National de Pesquisa e Tecnologia (BMBF01LT0014/CNPq 690018/00-2) for kindly providing funding for SHIFT Project ENV52-2; U.G.M. was funded by grants from the NSF (DEB-0639879, DEB-0110073, and DEB-998379) and the Wheeler Lost Pines Endowment. This study is a chapter of C.R.'s doctoral dissertation."	NATL ACAD SCIENCES	2011	Multidisciplinary Sciences	Science & Technology - Other Topics	WOS:000293129900038		Brazil; Germany; USA	USA
223	A proposal to define vulnerability of cetacean areas to human development: variables and analysis procedures applied to the Gulf of California	AQUATIC CONSERVATION-MARINE AND FRESHWATER ECOSYSTEMS	English	multivariate analysis; spatial modelling; large marine areas; principal component analysis; cetacean fragility; anthropogenic risks and damage; cetacean vulnerability	BOTTLE-NOSED DOLPHINS; TURSIOPS-TRUNCATUS; CLIMATE-CHANGE; BALAENOPTERA-ACUTOROSTRATA; HUMPBACK WHALES; MARINE MAMMALS; MINKE WHALES; FLORIDA; BAY; IMPACTS	"World Wildlife Fund-Telcel Alliance; Consejo Nacional de Ciencia y Tecnologia, Mexico; Consejo Nacional para Investigaciones Cientificas y Tecnologicas, Costa Rica"	"The authors thank the governmental and research institutions in Mexico and the United States that provided the databases for this work, and the World Wildlife Fund-Telcel Alliance, the Consejo Nacional de Ciencia y Tecnologia, Mexico, and the Consejo Nacional para Investigaciones Cientificas y Tecnologicas, Costa Rica, for the financial support provided. We thank also, the Centre into Ecological and Environmental Modelling, University of St Andrews, Scotland, for the technical and logistical support given during the development of this publication."	WILEY-BLACKWELL	2011	Environmental Sciences; Marine & Freshwater Biology; Water Resources	Environmental Sciences & Ecology; Marine & Freshwater Biology; Water Resources	WOS:000294180600005		Mexico; UK	Mexico
224	Global diversity in light of climate change: the case of ants	DIVERSITY AND DISTRIBUTIONS	English	Aridity; biodiversity; biogeography; Formicidae; species richness; temperature	AVIAN SPECIES RICHNESS; GEOGRAPHIC RANGE SIZE; LATITUDINAL DIVERSITY; ARID AUSTRALIA; NORTH-AMERICA; PATTERNS; CONSERVATION; BIODIVERSITY; GRADIENTS; PRODUCTIVITY	"DOE-NICCR; DOE-PER [DE-FG02-08ER64510]; NASA [ROSES-NNX09AK22G]; NSF [NSF -0953390, 05-41680, 06-20443, OISE-0854259]; U.S. National Sciences Foundation [NSF DEB-0541936]; U.S. Department of Energy [022821];  [DOE-PER DE-FG02-08ER64510]"	"C. Jenkins, M. Weiser, R. Dunn and N. Sanders were supported by a DOE-NICCR, DOE-PER DE-FG02-08ER64510 and a NASA Biodiversity Grant (ROSES-NNX09AK22G). R. Dunn was also supported by an NSF Career grant (NSF -0953390). AME was supported by DOE-PER DE-FG02-08ER64510 and NSF grants 05-41680 and 06-20443. NJG was supported by the U.S. National Sciences Foundation (NSF DEB-0541936) and the U.S. Department of Energy (022821). C. Parr thanks the Trapnell Fund. T.P. McGlynn was supported by NSF grant OISE-0854259. We thank Joaquin Hortal, Phil Lester and an anonymous reviewer for their helpful comments on an earlier draft of this manuscript."	WILEY-BLACKWELL	2011	Biodiversity Conservation; Ecology	Biodiversity & Conservation; Environmental Sciences & Ecology	WOS:000293138400007		Australia; Brazil; Denmark; Germany; Spain; UK; USA; Venezuela	USA
225	Phosphorylation is the major mechanism regulating isocitrate lyase activity in Paracoccidioides brasiliensis yeast cells	FEBS JOURNAL	English	enzymatic activity; glyoxylate cycle; isocitrate lyase; Paracoccidioides brasiliensis; phosphorylation	GLUCOSE-INDUCED INACTIVATION; ASPERGILLUS-NIDULANS; ESCHERICHIA-COLI; GLYOXYLATE CYCLE; MYCOBACTERIUM-TUBERCULOSIS; SACCHAROMYCES-CEREVISIAE; TRANSCRIPTOME ANALYSIS; HOST INTERACTION; GENE FACB; ACETATE	"Conselho Nacional de Desenvolvimento Cientifico e Tecnologico [CNPq-472524/2006-2, 481600/2007-8]; Financiadora de Estudos e Projetos [FINEP-0104077500, 0106121200]; International Foundation for Science, Stockholm, Sweden [IFS-F/3417]; CAPES; Deutsche Forschungsgemeinschaft (DFG) [BR2216/1-4]; Hans Knoell-Institute"	"This work at Universidade Federal de Goias was supported by Conselho Nacional de Desenvolvimento Cientifico e Tecnologico (CNPq-472524/2006-2; 481600/2007-8), Financiadora de Estudos e Projetos (FINEP-0104077500; 0106121200) and International Foundation for Science (IFS-F/3417), Stockholm, Sweden, through a grant to M.P. Additionally, A.H.S.C. and L.K.S.S. were supported by a fellowship from CAPES and R.F.T. was supported by a fellowship from CNPq. Work of M.B. was supported by a grant from the Deutsche Forschungsgemeinschaft (DFG; BR2216/1-4) and funding by the Hans Knoell-Institute. The authors thank Christielly Rodrigues da Silva, on a fellowship from CNPq, for help to perform the two-dimensional gels."	WILEY-BLACKWELL	2011	Biochemistry & Molecular Biology	Biochemistry & Molecular Biology	WOS:000292527500010		Brazil; Germany	Brazil
226	Discordant patterns of geographic variation between mitochondrial and microsatellite markers in the Mexican black iguana (Ctenosaura pectinata) in a contact zone	JOURNAL OF BIOGEOGRAPHY	English	Contact zones; Ctenosaura pectinata; cytonuclear discordance; hybridization; introgression; Mexico; Mexican Volcanic Belt; reptiles; Squamata	SPINY-TAILED IGUANA; MALE-BIASED DISPERSAL; DNA-SEQUENCE DATA; POPULATION-STRUCTURE; GENETIC-STRUCTURE; LIZARD; PHYLOGEOGRAPHY; NUCLEAR; HISTORY; MTDNA	CONACyT	"We thank R. Martinez, A. Diaz, G. Garcia and J. Pelayo for fieldwork assistance, V. Aguirre for kindly providing samples and four anonymous reviewers for useful comments on the manuscript. This work was funded by CONACyT through a PhD grant awarded to E. Zarza. Samples were collected under the permits SGPA/DGVS/03563/06."	WILEY-BLACKWELL	2011	"Ecology; Geography, Physical"	Environmental Sciences & Ecology; Physical Geography	WOS:000292695200014		Mexico; Spain; UK	Germany
227	Extinction risk assessment of the world's seagrass species	BIOLOGICAL CONSERVATION	English	Seagrass; Red List; Extinction; Threatened; Endangered; Biodiversity	SUBMERSED AQUATIC VEGETATION; IUCN RED LIST; CLIMATE-CHANGE; CONSERVATION; ECOSYSTEMS; MARINE; FISH; IMPACTS; MEADOWS; ENRICHMENT			ELSEVIER SCI LTD	2011	Biodiversity Conservation; Ecology; Environmental Sciences	Biodiversity & Conservation; Environmental Sciences & Ecology	WOS:000292489100005		Australia; Bangladesh; India; Indonesia; Malaysia; Mexico; Mozambique; Netherlands; Philippines; Thailand; USA	USA
228	Local and regional palm (Arecaceae) species richness patterns and their cross-scale determinants in the western Amazon	JOURNAL OF ECOLOGY	English	climatic stability; diversity; environmental filtering; Neotropical rain forests; plant community ecology; spatial scale; species pool effects; topography	GLOBAL PATTERNS; RAIN-FORESTS; FLORISTIC COMPOSITION; COMMUNITY DIVERSITY; PLANT-COMMUNITIES; BETA-DIVERSITY; CLIMATE-CHANGE; TREE; ECOLOGY; BIODIVERSITY	Danish Natural Science Research Council [272-06-0476]; WWF/Novozymes; European Community [212631]; Faculty of Natural Sciences at Aarhus University	"We gratefully acknowledge permission from Rodrigo Bernal (Instituto de Ciencias Naturales, Universidad Nacional de Colombia) to use data from Rio Guaviare, which were collected with permission front the Corporacion para el Desarrollo Sostenible del Norte y el Oriente Amazonico (CDA). We thank the two anonymous referees whose comments greatly improved the manuscript. Our palm research is funded by the Danish Natural Science Research Council with a grant to H.B. (272-06-0476), a WWF/Novozymes Research Grant to H.B., and the European Community FP7 programme (grant agreement 212631). T.K.'s PhD study is supported by the Faculty of Natural Sciences at Aarhus University."	WILEY-BLACKWELL	2011	Plant Sciences; Ecology	Plant Sciences; Environmental Sciences & Ecology	WOS:000292419800013		Denmark; Peru	Denmark
229	"An experimental test of the role of environmental temperature variability on ectotherm molecular, physiological and life-history traits: Implications for global warming"	COMPARATIVE BIOCHEMISTRY AND PHYSIOLOGY A-MOLECULAR & INTEGRATIVE PHYSIOLOGY	English	Ectotherm; Global climate change; Heat shock proteins; Life-history; Metabolic rate; Temperature variability	HEAT-SHOCK PROTEINS; LAEVIS LATREILLE ISOPODA; RECENT CLIMATE-CHANGE; TERRESTRIAL ISOPOD; PORCELLIO-LAEVIS; STRESS RESPONSES; SIZE TRAITS; DROSOPHILA; EVOLUTIONARY; IMPACTS	"FONDAP [1501-0001]; Ministry of Science and Innovation, Spain [BFU2008-00484, CGL2008-03517/BOS]; CASEB"	"Funded by FONDAP 1501-0001 (program 1) to FB, the Ministry of Science and Innovation, Spain (projects BFU2008-00484 to MDP and CGL2008-03517/BOS to XB), and by LINC-Global to MD P, XB and FB. GF acknowledge a post-doc fellowship from CASEB."	ELSEVIER SCIENCE INC	2011	Biochemistry & Molecular Biology; Physiology; Zoology	Biochemistry & Molecular Biology; Physiology; Zoology	WOS:000291381500005		Chile; Spain	Chile
230	"Legume genetic resources: management, diversity assessment, and utilization in crop improvement"	EUPHYTICA	English	Genetic resources and human health; Genetic stocks and mutants; Genetic erosion; Biodiversity loss; Global conservation strategies; Germplasm exchange; Core collection; FIGS; Population structure and diversity; Wild relatives; Introgression libraries	CICER-ARIETINUM L.; PISUM CORE COLLECTION; GLOBAL LAND AREAS; FIELD PEA PISUM; WILD RELATIVES; CLIMATE-CHANGE; PHASEOLUS-VULGARIS; CULTIVATED PIGEONPEA; POPULATION-STRUCTURE; DISEASE RESISTANCE	Czech Ministry of Education [MSM 2678424601]	Author's thanks to the anonymous reviewers for making useful suggestions that helped to improve the original submission. Sangam Dwivedi highly appreciates the support and encouragement of William Dar and the ICRISAT library staff for assistance in literature searches and sourcing reprints. Petr Smykal acknowledges to the Czech Ministry of Education for providing support through project MSM 2678424601.	SPRINGER	2011	Agronomy; Plant Sciences; Horticulture	Agriculture; Plant Sciences	WOS:000291170100003		Australia; Colombia; Czech Republic; France; India; Nigeria; UK	India
231	"The high Andes, gene flow and a stable hybrid zone shape the genetic structure of a wide-ranging South American parrot"	FRONTIERS IN ZOOLOGY	English		WILD BURROWING PARROTS; CYANOLISEUS-PATAGONUS; BREEDING SUCCESS; CLIMATE-CHANGE; PHYLOGENETIC-RELATIONSHIPS; HABITAT FRAGMENTATION; POPULATION-STRUCTURE; COMPLEX SQUAMATA; BODY CONDITION; BUENOS-AIRES	"World Parrot Trust; German Ornithologists' Society (Deutsche Ornithologen-Gesellschaft); Liz Claiborne Art Ortenberg Foundation; Wildlife Conservation Society; Deutsche Forschungsgemeinschaft, Germany [QU148-1]"	"We wish to thank the following persons for helping with sample collection: Orlando Amaya, Brent Barrett, Julio Bufelli, Mirta Carbajal, Gabriel Cortez, Francesca Cunninghame, Miguel Escobar, Esteban Fernandez, Victor Fratto, Pablo Giovine, Patricia Gonzalez, Anna Grasse, Guillermo Luna Jorquera, Mariano Linares, Fabian Llanos, Walter Marcial, Gabriela Murga Velasco, Enrique Narvaes, Juanjo Navarro, Sandra Rivera, Oscar Saa, Sergio Sanchez, Lorenzo Sympson, Adalberto Taux, Ricardo Torres, and Luis Valenzuela Riquelme. We also would like to thank the following curators for their help: Friederike Woog and Iris Heynen (Staatliches Museum fur Naturkunde Stuttgart), Jean-Louis Martelli (Musee des Confluences, Centre de Conservation et d'Etude des Collections, Lyon), Sylke Frahnert (Museum fur Naturkunde Berlin), Marie-Dominique Wandhammer and Dominique Nitka (Musee zoologique de Strasbourg), Alexander Haas and Jakob Hallermann (Zoologisches Museum, Universitat Hamburg), Bernd Nicolai (Museum Heineanum, Halberstadt) and Dietrich Heidecke (Zoologisches Sammlungen Halle, Martin-Luther-Universitat Halle Wittenberg). This project was partially supported by the World Parrot Trust, the German Ornithologists' Society (Deutsche Ornithologen-Gesellschaft), the Liz Claiborne Art Ortenberg Foundation, the Wildlife Conservation Society, and the Deutsche Forschungsgemeinschaft (QU148-1, Germany). We wish to thank Ann Michels for helping with the application for the necessary permits in Chile. We especially thank Jamie Gilardi, Graham Harris and Bill Conway for crucial support. In Argentina, the present study was carried out under permission of the Direccion de Fauna de la Provincia de Rio Negro, Argentina (Exp. no. 143089-DF-98), and the Direccion de Fauna Silvestre, Secretaria de Ambiente de la Nacion, Argentina (CITES permits)."	BIOMED CENTRAL LTD	2011	Zoology	Zoology	WOS:000293060700001		Argentina; Austria; Chile; Germany	Germany
232	"Complex evolutionary history of the Mexican stoneroller Campostoma ornatum Girard, 1856 (Actinopterygii: Cyprinidae)"	BMC EVOLUTIONARY BIOLOGY	English		MITOCHONDRIAL-DNA VARIATION; FRESH-WATER FISH; POPULATION-GROWTH; PHYLOGENETIC-RELATIONSHIPS; NORTHWESTERN MEXICO; GENETIC-STRUCTURE; UNITED-STATES; PHYLOGEOGRAPHY; CONSERVATION; TELEOSTEI	"Chester Zoo Garden, PROMEP [PTC-232]; University of A Coruna; Consejo Nacional de Ciencia y Tecnologia (CONACyT) [195290]"	"We thank Rosa Garcia and Lourdes Alcaraz for their valuable help in the lab. We appreciate the comments and corrections suggested by two anonymous referees and Prof. Miguel Vences. This investigation was financially supported by grants from Chester Zoo Garden, PROMEP PTC-232 for ODD and the University of A Coruna to MV. RPR is grateful to Consejo Nacional de Ciencia y Tecnologia (CONACyT) for a PhD scholarship (No. 195290)."	BIOMED CENTRAL LTD	2011	Evolutionary Biology; Genetics & Heredity	Evolutionary Biology; Genetics & Heredity	WOS:000292927100001		Mexico; Spain	Mexico
233	"Late Quaternary (24-10 ka BP) environmental history of the Neotropical lowlands inferred from ostracodes in sediments of Lago Peten Itza, Guatemala"	JOURNAL OF PALEOLIMNOLOGY	English	Non-marine ostracodes; Training set; Transfer function; Late Pleistocene; Lago Peten Itza; Guatemala; Environmental change	YUCATAN PENINSULA; FRESH-WATER; CLIMATE-CHANGE; CENTRAL-AMERICA; CRUSTACEA; MEXICO; LAKES; RECONSTRUCTION; ASSEMBLAGES; DIVERSITY	Deutsche Forschungsgemeinschaft (DFG) [Schw 671/3]; Technische Universitat Braunschweig	"We thank all those who facilitated fieldwork in Mexico, Belize and Guatemala. Special thanks to: Andreas Muller and other participants in the Peten Itza Scientific Drilling Project, Aaron Lewis (University of Belize), the Forestry and Fisheries Departments (Belize), Margarita Palmieri, Margaret Dix, Roberto Moreno, Eleonor de Tott (Universidad del Valle de Guatemala), Rodrigo Morales, Franklin Herrera (CONAP, Guatemala), Ismael Ordonez (AMSCLAE, Guatemala), Julio Morales Cancino (AMPI, Guatemala), Roderico Pineda, Mario Buch (Trifinio, Guatemala), Gerald Islebe (ECOSUR-Chetumal, Mexico), Secretaria de Relaciones Exteriores (SRE, Mexico), Comision Nacional de Acuacultura y Pesca (CONAPESCA, Mexico), Alberto de Jesus Navarrete (ECOSUR-Chetumal, Mexico), the National Lacustrine Core Repository (LacCore, University of Minnesota), Julia Lorenschat, Rita Bugja, Rita Lohr, Benjamin Gilfedder, Yvonne Hermanns, Harald Biester (Institut fur Umweltgeologie, Braunschweig), Dietmar Keyser (Zoologisches Institut und Zoologisches Museum, Hamburg), Steffen Mischke (Freie Universitat Berlin), Douglas Schnurrenberger, Dustin Grzesik, David Klassen, Luciana Mitsue, Jose Harders, Carmen Herold, Bessie Oliva, Alma Quilo, Gabriela Alfaro, Jacobo Blijdenstein, Melisa Orozco, Silja Ramirez, Luis Toruno, Mario Cruz, Javier Perez y Perez, and Carolina Alvarado de Perez. The Deutsche Forschungsgemeinschaft (DFG, grant Schw 671/3) and the Technische Universitat Braunschweig provided financial support."	SPRINGER	2011	"Environmental Sciences; Geosciences, Multidisciplinary; Limnology"	Environmental Sciences & Ecology; Geology; Marine & Freshwater Biology	WOS:000293144700005		Germany; Panama; USA	Germany
234	Late quaternary environmental changes in Patagonia as inferred from lacustrine fossil and extant ostracods	BIOLOGICAL JOURNAL OF THE LINNEAN SOCIETY	English	autoecology; non-marine ostracods; ostracods; Pleistocene to Recent sequences; Southern South America	LAGO-CARDIEL BASIN; ARGENTINA 49-DEGREES-S; SOUTHERN-HEMISPHERE; CLIMATE-CHANGE; BUENOS-AIRES; CALIBRATION; RECORD; WATERS; STRATIGRAPHY; EVOLUTION	"USA National Science Foundation [NSF-EAR-9709145, NSF-ATM-008267, NSF-ATM-0081279]; Swiss National Science Foundation [21-5086297]; CONICET [PIP 00819]; Universidad Nacional del Comahue [B001]; SECYT-DAAD [AO731]; DAAD [D/07/09565, FKZ 01 LD 003]"	"The core from Lago Cardiel was retrieved by projects funded by the USA and Swiss National Science Foundations (US National Science Foundation grants NSF-EAR-9709145, NSF-ATM-008267, and NSF-ATM-0081279 to Vera Markgraf and Kerry Kelts; and the Swiss National Science Foundation grant No. 21-5086297 to the ETH Limnogeology Group). G. C. thanks CONICET (Project PIP 00819) and Universidad Nacional del Comahue (project B001) for support of this work and SECYT-DAAD project AO731 for a travel grant to Gabriela Cusminsky and Antje Schwalb, as well as their team members. A. S. thanks the German Climate Research Program (DEKLIM E: PROSIMUL III, FKZ 01 LD 003) the DAAD (PROALAR D/07/09565). We thank Jorge Rabassa, Eduardo Tonni, Alfredo Carlini, and Daniel Ruzzante for participation in the Symposium of wPalaeogeography and Palaeoclimatology of Patagonia Biodiversity, held in La Plata Museum in Argentina, in May 2009."	WILEY-BLACKWELL	2011	Evolutionary Biology	Evolutionary Biology	WOS:000291162800012		Argentina; Germany; Sweden; Switzerland; UK; USA	Argentina
235	"Priority areas for amphibian conservation in a neotropical megadiverse country: the need for alternative, non place based, conservation"	BIODIVERSITY AND CONSERVATION	English	Amphibians; Bolivia; Endemism richness; Ex situ conservation; Habitat destruction; Non place-based; Place based	PREDICTING SPECIES DISTRIBUTIONS; POPULATION DECLINES; CLIMATE-CHANGE; DIVERSIFICATION; BIODIVERSITY; DIVERSITY; GRADIENTS; BIRDS; COINCIDENCE; EXTINCTIONS	Embassy of Netherlands; EU [220714]	"The project was supported by funds provided by The Embassy of Netherlands to the Fundacion Amigos de la Naturaleza (FAN, Project: Identifying centers of species richness, rarity and endemism of Bolivia). JM Padial was funded by the EU Marie Curie Mobility and Training Program (FP7, proposal 220714). We thank Humberto Gomez, Denisse Quiroga and Boris Rios for their valuable comments and technical assistance during the whole project."	SPRINGER	2011	Biodiversity Conservation; Ecology; Environmental Sciences	Biodiversity & Conservation; Environmental Sciences & Ecology	WOS:000290726200013		Bolivia; Germany; Sweden	Germany
236	Multifunctional shade-tree management in tropical agroforestry landscapes - a review	JOURNAL OF APPLIED ECOLOGY	English	agricultural intensification; Arabica and Robusta coffee; boom-and-bust cycles; cacao yield; ecological-economic trade-offs; ecological resilience; functional biodiversity; household vulnerability	LAND-USE SYSTEMS; CENTRAL SULAWESI; BIODIVERSITY CONSERVATION; AGRICULTURAL INTENSIFICATION; TROPHIC INTERACTIONS; FOREST CONVERSION; COFFEE CERTIFICATION; CACAO AGROFORESTRY; HABITAT GRADIENT; THEOBROMA-CACAO	German Research Foundation (Deutsche Forschungsgemeinschaft DFG); Endeavour International Postgraduate Scholarship; University of Adelaide	"Author sequence follows the 'sequence-determines-credit' (from T.T. to Y.C.) and the 'equal-contribution' norm (from S.A: B. to T.C.W.) (see Tscharntke et al. 2007). Financial support by the German Research Foundation (Deutsche Forschungsgemeinschaft DFG), helpful comments by Stacy M. Philpott, the editor and two anonymous reviewers, and support by Wolfram Lorenz, Melanie Grosse and Susanne Schiele are gratefully acknowledged. TCW was supported by an Endeavour International Postgraduate Scholarship and a University of Adelaide scholarship."	WILEY-BLACKWELL	2011	Ecology	Environmental Sciences & Ecology	WOS:000290587100014		Australia; Brazil; Germany; Indonesia; Switzerland; UK; USA	Germany
237	Leaf economics traits predict litter decomposition of tropical plants and differ among land use types	FUNCTIONAL ECOLOGY	English	chlorophyll; decomposition; functional traits; global change; land use; leaf economics spectrum; nitrogen; phosphorus; specific leaf area; tropical forest	OLD-FIELD SUCCESSION; RAIN-FOREST; NUTRIENT LIMITATION; FUNCTIONAL TRAITS; CENTRAL ARGENTINA; GRASSLANDS; RATES; ECOSYSTEMS; WORLDWIDE; SPECTRUM	"Inter-American Institute for Global Change Research (IAI) [CRN 2015, GEO-0452325]; Dr. Hendrik Muller's Vaderlandsch Fonds; Stichting Nijmeegs Universiteitsfonds; Stichting Het Kronendak and Stichting Fonds; Wageningen graduate school Production Ecology and Resource Conservation"	"We would like to thank staff and personal of the Instituto Boliviano de Investigacion Forestal for logistic support, La Chonta Ltda and the local farmers for access to their sites, Ricardo Mendez for help with the decomposition experiment and two anonymous reviewers for their helpful comments. This study was partly funded by the DiverSus project through Inter-American Institute for Global Change Research (IAI) CRN 2015, which is supported by the US National Science Foundation (Grant GEO-0452325). M.B. was financially supported by Dr. Hendrik Muller's Vaderlandsch Fonds, Stichting Nijmeegs Universiteitsfonds, Stichting Het Kronendak and Stichting Fonds Dr. Christine Buisman, and L.P. was supported by a grant from the Wageningen graduate school Production Ecology and Resource Conservation."	WILEY-BLACKWELL	2011	Ecology	Environmental Sciences & Ecology	WOS:000290174500005		Bolivia; Netherlands	Netherlands
238	Invasive species can handle higher leaf temperature under water stress than Mediterranean natives	ENVIRONMENTAL AND EXPERIMENTAL BOTANY	English	Thermal tolerance; Heat stress; Drought; Ecophysiological traits; Invasiveness; Mediterranean-type ecosystems	PHOTOSYSTEM-II; PHENOTYPIC PLASTICITY; THERMAL-STABILITY; XANTHOPHYLL-CYCLE; HEAT TOLERANCE; QUERCUS-ILEX; ALIEN PLANTS; PHOTOSYNTHESIS; PATTERNS; TRAITS	Spanish CONSOLIDER MONTES [CSD2008-00040]; network REMEDINAL2 [CM S2009/AMB-1783]; Coordenacao de Aperfeicoamento de Pessoal de Nivel Superior (CAPES); Conselho Nacional de Desenvolvimento Cientifico e Tecnologico (CNPq); Fundacao de Amparo a Pesquisa do Estado de Minas Gerais (FAPEMIG)	"We are grateful to Jesus Martinez for his help with spatial analysis to estimate PET. We are also grateful to ""Fundacion Biodi versidad"" and to ""Banco de Datos de la Biodiversidad"" of the Spanish Ministry of the Environment for providing access to the biodiversity distribution species maps. Financial support was provided by the Spanish grant CONSOLIDER MONTES (CSD2008-00040) and the network REMEDINAL2 (CM S2009/AMB-1783). JPLF received a fellowship from the Coordenacao de Aperfeicoamento de Pessoal de Nivel Superior (CAPES), from the Conselho Nacional de Desenvolvimento Cientifico e Tecnologico (CNPq) and Fundacao de Amparo a Pesquisa do Estado de Minas Gerais (FAPEMIG)."	PERGAMON-ELSEVIER SCIENCE LTD	2011	Plant Sciences; Environmental Sciences	Plant Sciences; Environmental Sciences & Ecology	WOS:000288728000012		Brazil; Chile; Spain	Spain
239	Phylogenetic Relationships in Pterodroma Petrels Are Obscured by Recent Secondary Contact and Hybridization	PLOS ONE	English		ISLAND; MODEL; AVES; DNA	Natural Environment Research Council; Zoological Society of London; University of London; CAPES Foundation	"This work was funded by the Natural Environment Research Council, The Zoological Society of London and a grant from the University of London Central Research Fund. Leandro Bugoni received funding from the CAPES Foundation. The funders had no role in study design, data collection and analysis, decision to publish, or preparation of the manuscript."	PUBLIC LIBRARY SCIENCE	2011	Multidisciplinary Sciences	Science & Technology - Other Topics	WOS:000291097600049		Brazil; Mauritius; New Zealand; UK	UK
240	Current and Future Patterns of Global Marine Mammal Biodiversity	PLOS ONE	English		EASTERN TROPICAL PACIFIC; ANTARCTIC SEA-ICE; CLIMATE-CHANGE; HABITAT SELECTION; SPECIES-DIVERSITY; CETACEAN HABITATS; BALEEN WHALES; OCEAN; CONSERVATION; ECOSYSTEM	Sloan Foundation; Future Oceans Cluster Project [D 1067/88]; IFM-Geomar Kiel	"This research was supported by the Sloan Foundation (Census of Marine Life, Future of Marine Animal Populations Project). Partial funding for the main author was provided through the Future Oceans Cluster Project D 1067/88 ""Winners and Losers in the Future Oceans'' project, IFM-Geomar Kiel. The funders had no role in study design, data collection and analysis, decision to publish, or preparation of the manuscript."	PUBLIC LIBRARY SCIENCE	2011	Multidisciplinary Sciences	Science & Technology - Other Topics	WOS:000291005200008		Brazil; Canada; Germany; USA	Germany
241	Re-Structuring of Marine Communities Exposed to Environmental Change: A Global Study on the Interactive Effects of Species and Functional Richness	PLOS ONE	English		ECOSYSTEM FUNCTION; CLIMATE-CHANGE; BIODIVERSITY; DIVERSITY; STABILITY; ASSEMBLAGES; INVASION; REDUNDANCY; SYSTEMS; COMPLEMENTARITY	"Mercator Stiftung (Essen, Germany)"	"This study was run as part of the international research and training programme GAME (Global Approach by Modular Experiments) of IFM-GEOMAR which was generously funded by the Mercator Stiftung (Essen, Germany). The funders had no role in study design, data collection and analysis, decision to publish, or preparation of the manuscript."	PUBLIC LIBRARY SCIENCE	2011	Multidisciplinary Sciences	Science & Technology - Other Topics	WOS:000290720200011		Australia; Brazil; Canada; Chile; Finland; France; Germany; Italy; Japan; Malaysia; New Zealand; Portugal; UK	Germany
242	Modeling of the species distribution and ecosystems in time and space: an review of new available tools and approaches	REVISTA DE GEOGRAFIA NORTE GRANDE	Spanish	Distribution models species/ecosystems; ecological niche; conservation biogeography; climate change	CLIMATE-CHANGE; PRESENCE-ABSENCE; CONSERVATION BIOGEOGRAPHY; THRESHOLD CRITERIA; NICHE CONSERVATISM; CHANGE PROJECTIONS; ENVELOPE MODELS; SAMPLE-SIZE; PREDICTION; ECOLOGY			"PONTIFICA UNIV CATOLICA CHILE, INST GEOGRAFIA"	2011	"Geography; Geography, Physical"	Geography; Physical Geography	WOS:000290598700005		Chile; Switzerland	Switzerland
243	Landscape Structural Complexity of High-Mountain Polylepis australis Forests: A New Aspect of Restoration Goals	RESTORATION ECOLOGY	English	Argentina; forest mosaics; forest structure; forest succession; land use; livestock	CENTRAL ARGENTINA; BIODIVERSITY CONSERVATION; ALTITUDINAL GRADIENT; CLIMATE-CHANGE; SOUTH-AMERICA; REGENERATION; TREES; WOODLANDS; LIVESTOCK; PATTERNS	Volkswagen Foundation Germany	"We are very grateful to the Volkswagen Foundation Germany for funding this study, and to M. Cacelles, E. Galli, R. Torres, and H. Zimmermann who assisted in the field surveys. To Ana M. Cingolani, Laura Bellis, and especially to the two anonymous reviewers for so many helpful comments and suggestions that greatly improved our manuscript. Maximo Lobo provided a photo of the mature forest (Fig. 2, cluster 4). Danny McCluskey kindly checked our English. National Parks authorities, J. Nores, N. Bazan, A. Moreno, J. Cuello, G. Estrada de Ponce, M. Lopez, and R. Graph provided permits to carry out the study in their lands. First author is a researcher of CONICET (Argentina)."	WILEY-BLACKWELL	2011	Ecology	Environmental Sciences & Ecology	WOS:000289893200011		Argentina; Germany	Argentina
244	Meta-analysis of phenotypic selection on flowering phenology suggests that early flowering plants are favoured	ECOLOGY LETTERS	English	Flowering phenology; flowering synchrony; flowering time; mutualisms; natural selection; phenotypic selection	PHYLOGENETICALLY CONTROLLED METAANALYSIS; POLLINATED TROPICAL ORCHID; FLORAL DISPLAY; REPRODUCTIVE SUCCESS; NATURAL-POPULATIONS; MOLECULAR PHYLOGENY; ARABIDOPSIS-LYRATA; TIME; NUCLEAR; SIZE	CONACYT; University of Northampton	"The first author thanks CONACYT for the fellowship given to perform this research. VP-T thanks CONACYT for funding a sabbatical leave at the University of Northampton during this study. MM-R and VP-T are also grateful to the Santander Award at the University of Northampton for providing additional funding during their stay in the UK. We acknowledge the large set of unpublished data given by S.H. Bullock, J.A. Solis-Magallanes and L. Salinas-Peba. Thanks also to M.M. Ferrer-Ortega for access to the plant compatibility database and to three anonymous referees for their useful comments. D. Adams and A. Traveset give us some advice about phylogenetic meta-analysis."	WILEY-BLACKWELL	2011	Ecology	Environmental Sciences & Ecology	WOS:000289474700010		Mexico; UK	Mexico
245	"Human-environment interactions in mountain rainforests: archaeobotanical evidence from central Sulawesi, Indonesia"	VEGETATION HISTORY AND ARCHAEOBOTANY	English	Indonesia; Archaeology; Vegetation history; Climate change; Fire history; Nature conservation	PACIFIC WARM POOL; LATE PLEISTOCENE; HOLOCENE POLLEN; SWAMP FOREST; NEW-GUINEA; WEST-JAVA; RECORD; VEGETATION; SEDIMENT; CLIMATE	"DFG, Germany; EU [NL-TAF-3869]"	"Research was carried out as part of subproject C7 of the Collaborative Research Centre SFB 552 ""Stability in Rainforest Margins"" (STORMA), at Gottingen University and was funded by DFG, Germany. We gratefully acknowledge logistic support from STORMA's Indonesian partner universities in Bogor and Palu, Institut Pertanian Bogor (IPB) and Universitas Tadulako (UN-TAD), the Ministry of Education in Jakarta (DIKTI), the Indonesian Institute of Sciences (LIPI), the authorities of Lore Lindu National Park, our Indonesian counterparts Ir Iskandar (IPB) and Johannis Mogea (Herbarium Bogoriense, Bogor). We are grateful to Mr Iksam, State Museum Central Sulawesi, Palu, Indonesia, for his introduction to the megalithic sites in the Lore Lindu National Park's area. Stefan Erasmi, Gottingen University, provided the basic map of Fig. 1, while Corinna Kortemeier and Ines Reese, Kiel University, assisted with the detailed map of the Besoa valley (Fig. 2). We thank Sander van der Kaars, Gottingen University, and Raymond van der Ham, National Herbarium of the Netherlands in Leiden, for advice in pollen morphology. Material for the modern reference collection was collected at the Herbarium Bogoriense, Indonesia, and at the National Herbarium of the Netherlands in Leiden, the latter with support by an EU Synthesis travel grant, NL-TAF-3869. Finally, we would like to thank two anonymous reviewers for useful comments on the manuscript and James Greig for improving the English."	SPRINGER	2011	Plant Sciences; Paleontology	Plant Sciences; Paleontology	WOS:000289578700001		Brazil; Germany	Germany
246	"Genetic differentiation in the Trinidad endemic Mannophryne trinitatis (Anura: Aromobatidae): Miocene vicariance, in situ diversification and lack of geographical structuring across the island"	JOURNAL OF ZOOLOGICAL SYSTEMATICS AND EVOLUTIONARY RESEARCH	English	Divergence; Mannophryne trinitatis; vicariance; Trinidad; mtDNA; speciation	INDIAN TERRESTRIAL VERTEBRATES; CARIBBEAN BIOGEOGRAPHY; VENEZUELA; FROG; PALEOGEOGRAPHY; HAPLOTYPES; DISPERSAL; ANTILLES; ZONE	Microsoft Corporation; UK Natural Environmental Research Council; Spanish Ministerio de Ciencia e Innovacion [CGL2008-04271-C02-01/BOS]; Universidad de Castilla-la Mancha	"We thank the Wildlife Section of the Trinidad Government for permission to carry out this work. This study was aided by several members of the University of Glasgow Trinidad Expedition 2002-2004, in particular Roisin Campbell-Palmer, Graham Stirling, Damian Tobin and Celia Langhorne. We are grateful to Timothy Page for advice and guidance given with the population structure analyses and to Mario Garcia Paris, Ernesto Recuero and David Buckley for comments on earlier drafts of the manuscript. Part of this work was carried out using the resources of the Computational Biology Service Unit from Cornell University, which is partially funded by Microsoft Corporation. MJJ was supported by a UK Natural Environmental Research Council studentship. IMS is a 'Ramon y Cajal' postdoctoral fellow supported by the Spanish Ministerio de Ciencia e Innovacion and the Universidad de Castilla-la Mancha. Partial funds for this project were provided by a grant from the Spanish Ministerio de Ciencia e Innovacion (Ref.: CGL2008-04271-C02-01/BOS, PI: IMS)."	WILEY-BLACKWELL	2011	Evolutionary Biology; Zoology	Evolutionary Biology; Zoology	WOS:000289157300005		Spain; UK; Venezuela	UK
247	Climatic drivers of plant-plant interactions and diversity in alpine communities	ALPINE BOTANY	English	Biodiversity drivers; Competition; Facilitation; Latitudinal biodiversity gradient; Stress-gradient hypothesis; Water-energy balance hypothesis	SPECIES-RICHNESS; POSITIVE INTERACTIONS; VARIANCE TEST; FACILITATION; VEGETATION; PATTERNS; COMPETITION; INCREASE; GRADIENTS; STRESS	Andrew W. Mellon Foundation; National Science Foundation (USA); National Center for Ecological Analysis and Synthesis (USA); National Geographic Society (USA)	"The Andrew W. Mellon Foundation, the National Science Foundation (USA), National Center for Ecological Analysis and Synthesis (USA), and the National Geographic Society (USA) supported this work. We are grateful to Christian Rixen for his valuable comments."	SPRINGER BASEL AG	2011	Plant Sciences	Plant Sciences	WOS:000289414200007		Canada; Chile; France; Japan; Spain; UK; USA	Japan
248	At the heart of REDD+: a role for local people in monitoring forests?	CONSERVATION LETTERS	English	Climate change; co-benefits; community-based management; governance; locally based monitoring; forest degradation; REDD	CHALLENGES; EMISSIONS; DEFORESTATION; BIODIVERSITY; CONSERVATION; DEGRADATION; TANZANIA; AMAZON; PLUS	Netherlands Development Cooperation; Danida	"We thank the approximately 120 community members at the study sites for sharing with us their measurements of forest condition and we thank Netherlands Development Cooperation and Danida for financial support. A. Chhatre, M. Enghoff, M. Funder, M. McCall, and six anonymous reviewers provided comments on a draft."	WILEY-BLACKWELL	2011	Biodiversity Conservation	Biodiversity & Conservation	WOS:000289301900009		Denmark; India; Madagascar; Mexico; Nepal; Netherlands; Tanzania; UK; USA	Denmark
249	A generic structure for plant trait databases	METHODS IN ECOLOGY AND EVOLUTION	English	ancillary data; bio-informatics; covariates; dimensional data model; eco-informatics; functional biodiversity; hierarchical data structure; relational database; star-scheme	NORTHWEST EUROPEAN FLORA; LIFE-HISTORY TRAITS; FUNCTIONAL TRAITS; ECONOMICS SPECTRUM; COMMUNITY ECOLOGY; BOREAL FORESTS; MODEL; WORLDWIDE; NITROGEN; CLIMATE	"National Science Foundation (NSF) [0630119, EPS-0447681]"	"The authors wish to thank Jens Nieschulze and Brian McGill for essential input in the context of eco-informatics, the anonymous referees and the handling editor for valuable comments that helped to substantially improve the manuscript. K.O. and K.S. were supported by National Science Foundation (NSF) grants awarded to K.O. in 2003 and 2006 (#0630119) and by NSF grant #EPS-0447681. The FET database was supported by the German Science Foundation (DFG) through the BEAM project of C.W. within the Biodiversity Exploratories. The development of the TRY database was supported by IGBP, GLP, DIVERSITAS, QUEST and the French GIS Climate Environment and Society consortium."	WILEY-BLACKWELL	2011	Ecology	Environmental Sciences & Ecology	WOS:000289149000008		Argentina; Australia; France; Germany; USA	Germany
250	Aridity changes in the Temperate-Mediterranean transition of the Andes since ad 1346 reconstructed from tree-rings	CLIMATE DYNAMICS	English	South-central Andes; Climatic transition; Palmer Drought Severity Index; Tree-rings; Austrocedrus chilensis; Climate change; AAO	EQUILIBRIUM-LINE ALTITUDE; HEMISPHERE CLIMATE-CHANGE; NORTHERN PATAGONIA; CENTRAL CHILE; SOUTH-AMERICA; TIME-SERIES; VARIABILITY; PRECIPITATION; FOREST; CIRCULATION	"US National Science Foundation [2047, GEO-0452325]; Universidad Austral de Chile [DID-UACh D-2007-07]; Chilean Research Council (FONDECYT) [1050298, PDA-24]; Chilean Ministry of Planning (ICM) [P04-065-F]; Argentinean Agency for Promotion of Science (PICTR) [02-186]"	"This work was carried out with the aid of grants from the Inter-American Institute for Global Change Research (IAI) CRN II # 2047 supported by the US National Science Foundation (GEO-0452325), Universidad Austral de Chile (DID-UACh D-2007-07), Chilean Research Council (FONDECYT 1050298 and FONDECYT PDA-24), Chilean Ministry of Planning (ICM project P04-065-F), and the Argentinean Agency for Promotion of Science (PICTR 02-186). We are grateful to D. Shea from the NCAR Climate and Global Dynamics Division for providing the Nino-3.4 region SST record extracted from Hurrell et al. (2008). The AAO data were obtained from Joint Institute for the Study of the Atmosphere and Ocean (JISAO; http://jisao.washington.edu/data/aao/). Other than the first author, order of authorship is alphabetical. D. C. is grateful to M a Paz Pena, Natalia Carrasco and Mauricio Fuentes for their great help during fieldwork and Jonathan Barichivich for helpful discussion about this research. We acknowledge Chilean Forest Service CONAF, Juan Manquepi, Lito Caceres, and Comunidad Pehuenche Ralko-Lepoy for permission to collect A. chilensis samples."	SPRINGER	2011	Meteorology & Atmospheric Sciences	Meteorology & Atmospheric Sciences	WOS:000289105300019		Argentina; Chile; Germany; USA	Chile
251	Acknowledging Conservation Trade-Offs and Embracing Complexity	CONSERVATION BIOLOGY	English	conservation policy; decision theory; politics; REDD; politica; politicas de conservacion; teoria de decision; REDD	ECOSYSTEM SERVICES; MANAGEMENT; GOVERNANCE	John D. and Catherine T. MacArthur Foundation	"This essay derives from the research and experience of the authors as part of a multiyear initiative called Advancing Conservation in a Social Context (ACSC): Working in a World of Trade-Offs. The ACSC initiative is supported by the John D. and Catherine T. MacArthur Foundation through a grant to the Global Institute of Sustainability at Arizona State University. We are grateful to T. McShane and S. O'Connor for creating the space in which people from a variety of countries, organizations, and disciplinary perspectives could come together anddevelop these ideas, and to our colleagues in the ACSC initiative for ongoing and rich discussions that stimulated and shaped development of these ideas. We are grateful to the editors of Conservation Biology and to anonymous reviewers for comments on earlier drafts of this manuscript."	WILEY-BLACKWELL	2011	Biodiversity Conservation; Ecology; Environmental Sciences	Biodiversity & Conservation; Environmental Sciences & Ecology	WOS:000288460000009		Peru; UK; USA	USA
252	Upslope migration of Andean trees	JOURNAL OF BIOGEOGRAPHY	English	Andes; climate change; climatic envelope; cloud forest; extinction; forest plots; global warming; monitoring; Peru; species migration	RECENT CLIMATE-CHANGE; AMAZON RAIN-FOREST; BIOTIC ATTRITION; TROPICAL FORESTS; MOUNTAIN PASSES; EXTINCTION RISK; SEED DISPERSAL; BIODIVERSITY; TRENDS; SHIFTS	"Gordon and Betty Moore Foundation (NSF) [DEB-0237684, BCS-0216607]; Blue Moon Fund; Amazon Conservation Association; FTBG's Center for Tropical Plant Conservation"	"This paper is a product of the Andes Biodiversity and Ecosystems Research Group consortium (ABERG; http://www.andesconservation.org). The data presented here represent an exceptional effort on the part of botanists and field assistants in Peru, particularly those from the Universidad Nacional San Antonio de Abad, Cusco, and Luis Imunda Gonzales. Identifications for the species were aided by more than 20 specialists, and we particularly thank the Universidad Mayor de San Marcos, the Missouri Botanical Garden, the Field Museum of Natural History, and the New York Botanical Garden. Support came from the Gordon and Betty Moore Foundation's Andes to Amazon initiative, NSF DEB-0237684 and NSF BCS-0216607, the Blue Moon Fund, the Amazon Conservation Association, and the FTBG's Center for Tropical Plant Conservation. We thank the GBIF and all contributing institutions for making collection data publicly available. We especially thank INRENA and the personnel of Manu National Park, Peru, for their gracious help in logistics and permission to work in the protected area. The Amazon Conservation Association and the Cock-of-the-Rock Lodge provided logistical support throughout the project."	WILEY-BLACKWELL	2011	"Ecology; Geography, Physical"	Environmental Sciences & Ecology; Physical Geography	WOS:000288463000014		Peru; UK; USA	USA
253	Comparative genomics reveals diversity among xanthomonads infecting tomato and pepper	BMC GENOMICS	English		CAMPESTRIS PV.-VESICATORIA; HRP PATHOGENICITY ISLAND; UTILIZATION GENE-CLUSTER; BACTERIAL SPOT DISEASE; III EFFECTOR PROTEINS; GYP DOMAIN PROTEIN; C-DI-GMP; PSEUDOMONAS-SYRINGAE; 2-COMPONENT SYSTEM; HD-GYP	USDA-NIFA [T-STAR]; USDA [2006-34135-17569]	"This research was supported by USDA-NIFA special grant T-STAR (J. B. Jones, J. F. Preston and M. T. Momol, USDA 2006-34135-17569). We thank IMG-JGI for providing genome annotation pipeline and interface for the comparative genomic analyses. Special thanks to Kostantinos Mavromatis in helping preparation of Genbank files."	BIOMED CENTRAL LTD	2011	Biotechnology & Applied Microbiology; Genetics & Heredity	Biotechnology & Applied Microbiology; Genetics & Heredity	WOS:000289206900001		Brazil; France; India; Ireland; USA	USA
254	Bioclimatic constraints to Andean cat distribution: a modelling application for rare species	DIVERSITY AND DISTRIBUTIONS	English	Andes; biogeographical barriers; biogeography; climatic niche; species distribution models	AMOTAPE-HUANCABAMBA ZONE; CLIMATE-CHANGE; NORTHERN PERU; MOUNTAIN CAT; SAMPLE-SIZE; CONSERVATION; BIODIVERSITY; ARGENTINA; RESPONSES; PERFORMANCE			WILEY-BLACKWELL	2011	Biodiversity Conservation; Ecology	Biodiversity & Conservation; Environmental Sciences & Ecology	WOS:000287448100012		Argentina; Bolivia; Canada; Chile; Switzerland; UK	UK
255	"Emergence, biodiversification and extinction of the chitinozoan group"	GEOLOGICAL MAGAZINE	English	Chitinozoa; palaeobiodiversity; extinction events; Early Palaeozoic	VASE-SHAPED MICROFOSSILS; ORDOVICIAN CHITINOZOA; FRASNIAN/FAMENNIAN BOUNDARY; GRAND-CANYON; CHUAR GROUP; SILURIAN BOUNDARY; ALGERIAN SAHARA; TESTATE AMEBAS; BIOSTRATIGRAPHY; GRAPTOLITES	Conselho Nacional de Desenvolvimento Cientifico e Tecnologico (CNPq) [PQ 309751/2007-1]	"Yngve Grahn thanks the Faculty of Geology at Universidade do Estado do Rio de Janeiro (UERJ), and Dr C. S. Valladares, head of the post-graduate progam at the Faculty of Geology for access to the facilities, and the Conselho Nacional de Desenvolvimento Cientifico e Tecnologico (CNPq, PQ 309751/2007-1) which made his work possible through grants. Oliver Chang Paris improved and updated the database (CHITINOVOSP) used by Florentin Paris for the evaluation of the chitinozoan biodiversity at species level. The authors are greatly indebted to Theresa Winchester-Seeto (Sydney, Australia) for scientific and linguistic improvements of the manuscript. We are indebded to Aicha Achab (Quebec, Canada) for updated information on the range of the Late Ordovician chitinozoans in Laurentia. The reviewers, Thijs Vandenbroucke (Lille University, France) and Olle Hints (Tallinn Technical University, Estonia), are warmly acknowledged for helpful comments on the manuscript and for extensive discussions on the palaeooceanological distribution of the chitinozoans."	CAMBRIDGE UNIV PRESS	2011	"Geosciences, Multidisciplinary"	Geology	WOS:000287561200003		Brazil; France	Brazil
256	Mapping evolutionary process: a multi-taxa approach to conservation prioritization	EVOLUTIONARY APPLICATIONS	English	Andes; conservation prioritization; ecological modeling; Ecuador; evolutionary process; generalized dissimilarity modeling; landscape genetics; species distribution	CLIMATE-CHANGE; BIODIVERSITY HOTSPOTS; PLACE PRIORITIZATION; SOUTH-AMERICA; MODIS DATA; DIVERSITY; SELECTION; ECUADOR; AREAS; DISTRIBUTIONS	"NSF [IRCEB9977072]; NASA [IDS/03-0169-0347, NNG05GB37G]"	"For help in the field we thank Fernando Alaya, Diego Almeida-Reinoso, Italo Tapia, Juan Fernando Freile, Tatiana Santander, Jaime Chaves, Gabriela Castaneda, Brandt T. Ryder, Daniela Gross, Juan Diego Ortiz, Orfa Rodriguez, Maria Fernanda Salazar, Suzanne Tomassi, John McCormack, Brenda Larison, Luis Carrasco, Marcelo Tobar, Jordan Karubian, and the Timpe family. We also thank Martin R. Bustamante, Santiago R. Ron, and Juan Manuel Guayasamin for frog specimen identification and locality data; Elisa Bonaccorso for facilitating molecular laboratory work on the frogs; Nestor Acosta-Buenano and Pablo Menendez-Guerrero for frog locality data; Monica Paez and Andrea Teran for assistance in frog identification; Luis A. Coloma (Museo de Zoologia at Pontifica Universidad Catolica del Ecuador (PUCE)) for tissue loans; and the Kansas University of Natural History for access to the collection. We are grateful to Dr. M. Kinnison and two anonymous reviewers for thoughtful comments on a previous version of this manuscript. For assistance on woodcreeper work in the laboratory, we thank Navi Timber and Daniel Greenfield. Funding was provided by grants from NSF (IRCEB9977072 to TBS, RKW, and CJS) and NASA (IDS/03-0169-0347 to TBS, RKW, and CJS; NNG05GB37G to CHG)."	WILEY-BLACKWELL	2011	Evolutionary Biology	Evolutionary Biology	WOS:000287451800017		Ecuador; Spain; USA	USA
257	"Climate change effects on nitrogen loading from cultivated catchments in Europe: implications for nitrogen retention, ecological state of lakes and adaptation"	HYDROBIOLOGIA	English	Climate change; Nitrogen loading; Lakes; Ecological state; Modelling; Streams; Subtropics; Temperate; Warm arid	SHALLOW MEDITERRANEAN LAKES; FRESH-WATER; PHOSPHORUS LIMITATION; DANISH LAKES; TERRESTRIAL ECOSYSTEMS; PHYTOPLANKTON GROWTH; AQUATIC ENVIRONMENT; SPECIES RICHNESS; ATMOSPHERIC CO2; MODEL STRUCTURE	"EU; Danish Ministry of Food, Agriculture and Fisheries; Research Council for Nature and Universe [272-08-0406]; MONITECH, CRES; BAP-METU; OYP-METU; TUBITAK; CAYDAG [105Y332]"	"We are grateful to A. M. Poulsen for manuscript editing. The project was supported by the EU-WISER and EU-REFRESH projects, ""CLEAR'' (a Villum Kann Rasmussen Centre of Excellence Project), the BUFFALO-P project funded by the Danish Ministry of Food, Agriculture and Fisheries under the programme ""Animal Husbandry, the Neighbours and the Environment'', the IMPACT project funded by the Danish Ministry of Food, Agriculture and Fisheries, The Research Council for Nature and Universe (272-08-0406), MONITECH, CRES, the BAP-METU and OYP-METU funds, TUBITAK, CAYDAG. 105Y332."	SPRINGER	2011	Marine & Freshwater Biology	Marine & Freshwater Biology	WOS:000286393300001		Denmark; Turkey; Uruguay	Denmark
258	The socio-ecology of zoonotic infections	CLINICAL MICROBIOLOGY AND INFECTION	English	Climate changes; ecology; emergence; outbreak; review; zoonotic infections	CLIMATE-CHANGE; EMERGING ZOONOSES; PUBLIC-HEALTH; DISEASES; BRUCELLOSIS; IMPACT; LEPTOSPIROSIS; VARIABILITY; CHALLENGE; EMERGENCE			WILEY-BLACKWELL	2011	Infectious Diseases; Microbiology	Infectious Diseases; Microbiology	WOS:000287197200004		Greece; Italy; Macedonia; Venezuela	Greece
259	"Temporal shifts and niche overlapping in Copestylum (Diptera, Syrphidae) communities reared in cactus species in a central Mexican scrubland"	ECOLOGICAL RESEARCH	English	Biodiversity; Diversity partitioning; Hoverflies; Saprophagous larvae; Xeric habitats	IMMATURE STAGES; DIVERSITY; ASSEMBLAGES; CACTACEAE	AECID [A/020305/08)]; FOMIX CONACYT-Hidalgo [95828]; SEP-CONACYT [84127]; Albetaan programme; European Union [E07D401138MX]; CONACYT [207522]	"This research was supported by AECID (project A/020305/08), FOMIX CONACYT-Hidalgo (project 95828) and SEP-CONACYT (project 84127). We extend our gratitude to the management of the Barranca de Metztitlan Biosphere Reserve for assisting us in this research. We are grateful to Chris Thompson of the Smithsonian Institution for making available the unpublished manuscript keys. We appreciate discussions with Dr. Graham Rotheray, Dr. Catherine Numa, R. Briones, and P.E. Cruz-Do-minguez. C. Aguilar-Miguel, M.C. Garcia-Chavez, and P. Carbo assisted with the fieldwork. A.P.M. acknowledges the scholarship provided by The Al beta an programme, the European Union Programme of High Level Scholarships for Latin America, no. E07D401138MX and CONACYT program (207522) for doctoral fellowship."	SPRINGER TOKYO	2011	Ecology	Environmental Sciences & Ecology	WOS:000288552900012		Mexico; Spain	Spain
260	The Response of Vegetation on the Andean Flank in Western Amazonia to Pleistocene Climate Change	SCIENCE	English			Open University; Royal Botanical Garden Edinburgh; Santander; British Ecological Society; University Utrecht	"We thank M. Hall (Instituto Geofisico, Quito, Ecuador), A. Correa-Metrio and M. Bush (Florida Institute of Technology), and Erazo residents. We also thank the reviewers for their valuable comments. This work was supported by funding from The Open University, Royal Botanical Garden Edinburgh, Santander, British Ecological Society, and University Utrecht."	AMER ASSOC ADVANCEMENT SCIENCE	2011	Multidisciplinary Sciences	Science & Technology - Other Topics	WOS:000287699000060		Ecuador; UK	UK
261	In vitro and cryogenic preservation of plant biodiversity in Brazil	IN VITRO CELLULAR & DEVELOPMENTAL BIOLOGY-PLANT	English	Cryopreservation; Seed storage; Endangered species; Forestry; Tissue culture; Brazil; Micropropagation; Recalcitrance	FISSILIS VELLOZO MELIACEAE; DESICCATION TOLERANCE; SOMATIC EMBRYOGENESIS; COFFEA-ARABICA; WATER-CONTENT; SEEDS; CULTURE; CRYOPRESERVATION; MICROPROPAGATION; GERMINATION	"International Foundation for Science (Sweden); British Council (UK); Capes (Ministry of Education, Brazil); CNPq (National Research Council, Brazil)"	"The authors acknowledge the support of the International Foundation for Science (Sweden), The British Council (UK), Capes (Ministry of Education, Brazil), and CNPq (National Research Council, Brazil)."	SPRINGER	2011	Plant Sciences; Cell Biology; Developmental Biology	Plant Sciences; Cell Biology; Developmental Biology	WOS:000290845500009		Brazil; UK	Brazil
262	HOW IS LAND DEGRADATION ASSESSED? A GLOBAL AND LOCAL OVERVIEW	INTERCIENCIA	Spanish		CLIMATE-CHANGE; LATIN-AMERICA; DESERTIFICATION; CHINA; KNOWLEDGE; DROUGHT; AFRICA; COMBAT; TRENDS; ZONE			INTERCIENCIA	2011	Ecology	Environmental Sciences & Ecology	WOS:000287639600003		Mexico; Netherlands	Mexico
263	Hydrometeorology and structure of tropical montane cloud forests under contrasting biophysical conditions in north-western Costa Rica	HYDROLOGICAL PROCESSES	English	canopy throughfall; environmental gradients; epiphytes; horizontal precipitation; Monteverde; soil water	RAIN-FOREST; CLIMATE-CHANGE; BIOMASS; FOG; PRECIPITATION; DISTURBANCE; PATTERNS; DRIVEN; GROWTH	"German Research Foundation (DFG) [DO 474/5-1, DO 474/5-2]"	"We thank the German Research Foundation (DFG) for financial support (Grants DO 474/5-1 and DO 474/5-2) and the Tropical Science Center for friendly cooperation. Przemyslaw Walotek provided invaluable help in the field. Julio Calvo, Dagoberto Arias, Conrado Tobon and Arnoud Frumau supported the project in Costa Rica in many ways, and Robert Lawton helped locating the study sites. We further wish to thank Robert Lawton, Arnoud Frumau, Fred Scatena, Sampurno Bruijnzeel and one anonymous reviewer for their valuable input which greatly helped to improve earlier versions of this manuscript."	WILEY-BLACKWELL	2011	Water Resources	Water Resources	WOS:000287377100008		Costa Rica; Germany	Costa Rica
264	Linking functional diversity and social actor strategies in a framework for interdisciplinary analysis of nature's benefits to society	PROCEEDINGS OF THE NATIONAL ACADEMY OF SCIENCES OF THE UNITED STATES OF AMERICA	English		ECOSYSTEM SERVICES; LAND-USE; SUSTAINABILITY SCIENCE; VULNERABILITY ANALYSIS; RESPONSE DIVERSITY; CLIMATE-CHANGE; TRAITS; CONSEQUENCES; CONSERVATION; AGROBIODIVERSITY	"US National Science Foundation [GEO-0452325]; Fondo Nacional para la Investigacion Cientifica y Tecnologica; Consejo Nacional de Investigaciones Cientificas y Tecnicas de Argentina; US National Oceanic and Atmospheric Administration, Alaska Center for Climate Assessment and Policy"	"This is a contribution of Nucleo DiverSus that is endorsed by DIVERSITAS and the International Geosphere and Biosphere Programme's Global Land Project and supported by the Inter-American Institute for Global Change Research (IAI) CRN 2015, which is supported by US National Science Foundation Grant GEO-0452325. S.D., F.Q., D.M.C., and N.P.-H. are also supported by Fondo Nacional para la Investigacion Cientifica y Tecnologica and Consejo Nacional de Investigaciones Cientificas y Tecnicas de Argentina. S.F.T. is supported by the US National Oceanic and Atmospheric Administration Regional Integrated Sciences and Assessments program, Alaska Center for Climate Assessment and Policy."	NATL ACAD SCIENCES	2011	Multidisciplinary Sciences	Science & Technology - Other Topics	WOS:000286310300007		Argentina; Bolivia; Costa Rica; Netherlands; USA	Argentina
265	Woody vegetation structure of Brazilian Cerrado invaded by Pteridium arachnoideum (Kaulf.) Maxon (Dennstaedtiaceae)	FLORA	English	Biotic invasion; Bracken; Diversity; Manova; Rarefaction curves; Species density	AQUILINUM L KUHN; INVASION SUCCESS; BRACKEN; BIODIVERSITY; FIRE; RESTORATION; FLORA; CONSEQUENCES; DISTURBANCE; DIVERSITY	Fundacao de Amparo Pesquisa do Estado de Sao Paulo (FAPESP) [2006/61570-5]	"We thank A.E. Magurran for help with the statistical analysis, V. Pivello for allowing us to join the research group at IBGE; M.A.L.P. Batalha, G. Durigan and M.L.F. Resende for assistance in species identification, and to P. Dodonov, C.S. Goncalves, M. Inatomi, M.B. Leite, N. Martins, M.L. Moitas, R.F. Ramos, R.O. Xavier and C.B. Zanelli for help with field work. We also thank Fundacao de Amparo Pesquisa do Estado de Sao Paulo (FAPESP) for funding the project at IBGE (2006/61570-5)."	"ELSEVIER GMBH, URBAN & FISCHER VERLAG"	2011	Plant Sciences; Ecology	Plant Sciences; Environmental Sciences & Ecology	WOS:000293496500010		Brazil; UK	Brazil
266	Ecosystem-based adaptation to climate change: What scope for payments for environmental services?	CLIMATE AND DEVELOPMENT	English	adaptation; ecosystem-based adaptation; payments for environmental services	COSTA-RICA; CONSERVATION PAYMENTS; DEVELOPING-COUNTRIES; ADAPTIVE CAPACITY; VULNERABILITY; BIODIVERSITY; RESILIENCE; GOVERNANCE; IMPACTS; HABITAT			TAYLOR & FRANCIS LTD	2011	Environmental Studies	Environmental Sciences & Ecology	WOS:000292080700005		Brazil; France; Indonesia; Mozambique	Mozambique
267	Environmental filtering and plant functional types on Mexican foredunes along the Gulf of Mexico	ECOSCIENCE	English	coastal dune; environmental filters; functional diversity; plant traits; sedimentary dynamics; species diversity	COASTAL SAND DUNES; COMMUNITY COMPOSITION; VEGETATION DYNAMICS; ELYMUS-FARCTUS; GLOBAL CHANGE; LAND-USE; DIVERSITY; PATTERNS; TRAITS; BURIAL	"Spanish Ministry of Foreign Affairs [AECI A/4712/06, A/9127/07]; SEMARNAT-CONACYT [23669]"	This project was funded by the Spanish Ministry of Foreign Affairs (AECI A/4712/06 and A/9127/07) and SEMARNAT-CONACYT (23669). We are very thankful for the detailed revision by two anonymous referees and Associate Editor D. Gagnon. Their comments greatly improved the manuscript.	UNIVERSITE LAVAL	2011	Ecology	Environmental Sciences & Ecology	WOS:000289116500007		Mexico; Spain	Spain
268	Evolutionary pathways among shallow and deep-sea echinoids of the genus Sterechinus in the Southern Ocean	DEEP-SEA RESEARCH PART II-TOPICAL STUDIES IN OCEANOGRAPHY	English	Sea urchins; Coastal zone; Deep water; Phylogeny; Biogeography; Evolutionary patterns; COI	ANTARCTIC CIRCUMPOLAR CURRENT; MOLECULAR SYSTEMATICS; BENTHIC INVERTEBRATES; MARINE ECTOTHERMS; SOFTWARE PACKAGE; CLIMATE-CHANGE; DRAKE PASSAGE; POLAR FRONT; BIOGEOGRAPHY; DIVERSITY			PERGAMON-ELSEVIER SCIENCE LTD	2011	Oceanography	Oceanography	WOS:000288470800020		Chile; France	Chile
269	"Global warming, elevational ranges and the vulnerability of tropical biota"	BIOLOGICAL CONSERVATION	English	Africa; Asia-Pacific; Biodiversity; Climate change; Elevational range; Endemism; Extinction; Global warming; Montane areas; Neotropics; Thermal tolerance; Tropical ecosystems	CLIMATE-CHANGE; RAIN-FORESTS; SPECIES RICHNESS; WET TROPICS; AMPHIBIAN EXTINCTIONS; HIGH-TEMPERATURES; MOUNTAIN PASSES; PUERTO-RICO; COSTA-RICA; DIVERSITY	Smithsonian Tropical Research Institute; James Cook University; Australian Research Council	"D. Bickford, R.K. Colwell, R. Condit, S.J. Wright, and two anonymous referees offered many useful comments and discussion. We thank the many investigators who provided insights or access to unpublished data, especially R. Gradstein, H. Kurschner, T. Nakashizuka, and the Missouri Botanical Garden and TEAM initiative. The Smithsonian Tropical Research Institute, James Cook University, and Australian Research Council provided support. Appendices listing the studies used in this analysis, and describing the study area and sampling methods for each, are available from the lead author upon request."	ELSEVIER SCI LTD	2011	Biodiversity Conservation; Ecology; Environmental Sciences	Biodiversity & Conservation; Environmental Sciences & Ecology	WOS:000287168100059		Australia; Austria; Bolivia; Colombia; Costa Rica; Ethiopia; Germany; Mexico; Netherlands; Panama; Poland; Reunion; South Africa; Switzerland; Uganda; UK; USA	Australia
270	The Normalized Difference Vegetation Index (NDVI): unforeseen successes in animal ecology	CLIMATE RESEARCH	English	Satellite; Primary productivity; Remote sensing; Environmental change; NDVI	LEAF-AREA INDEX; GAZELLES PROCAPRA-GUTTUROSA; SPECIES RICHNESS PATTERNS; BUFFALO SYNCERUS-CAFFER; MOOSE BODY-MASS; PRIMARY PRODUCTIVITY; HABITAT QUALITY; PLANT PHENOLOGY; AFRICAN BUFFALO; POPULATION-DYNAMICS	"National Science Foundation [EF-0553768]; University of California, Santa Barbara; State of California"	"This work is the result of a symposium entitled 'The use of satellite-based data in assessing ecological responses to environmental change' organized by N.P. during the 10th International Mammal Conference in Mendoza, Argentina. N.P. was supported by the Royal Society to attend the conference. S.R. worked on this study as a postdoctoral associate at the National Center for Ecological Analysis and Synthesis, a Center funded by the National Science Foundation (Grant #EF-0553768), the University of California, Santa Barbara, and the State of California. The authors are grateful to Jim Tucker and 2 other anonymous referees for their valuable inputs."	INTER-RESEARCH	2011	Environmental Sciences; Meteorology & Atmospheric Sciences	Environmental Sciences & Ecology; Meteorology & Atmospheric Sciences	WOS:000287204200002		Chile; Norway; Poland; Sweden; UK; USA	UK
271	Admiralty Bay Benthos Diversity-A census of a complex polar ecosystem	DEEP-SEA RESEARCH PART II-TOPICAL STUDIES IN OCEANOGRAPHY	English	Antarctica; King George Island; Admiralty Bay; Benthos; Biodiversity; Community ecology	KING-GEORGE-ISLAND; SOUTH-SHETLAND-ISLANDS; LAST GLACIAL MAXIMUM; WESTERN ANTARCTIC PENINSULA; MARTEL-INLET; BRANSFIELD STRAIT; NEARSHORE ZONE; SPONGES PORIFERA; CLIMATE-CHANGE; ANNUAL CYCLE			PERGAMON-ELSEVIER SCIENCE LTD	2011	Oceanography	Oceanography	WOS:000288470800004		Belgium; Brazil; Poland	Poland
272	Biodiversity change after climate-induced ice-shelf collapse in the Antarctic	DEEP-SEA RESEARCH PART II-TOPICAL STUDIES IN OCEANOGRAPHY	English	Antarctic Peninsula; Benthos; Krill; Apex predators; Pioneer species; Deep-sea species	WESTERN WEDDELL SEA; DEEP-SEA; SPECIES-DIVERSITY; SOUTHERN-OCEAN; 1ST INSIGHTS; ROSS SEA; PENINSULA; IMPACT; AGGREGATIONS; BIOGEOGRAPHY			PERGAMON-ELSEVIER SCIENCE LTD	2011	Oceanography	Oceanography	WOS:000288470800008		Belgium; Chile; France; Germany; Spain; UK; USA	Germany
273	Alien flora of mountains: global comparisons for the development of local preventive measures against plant invasions	DIVERSITY AND DISTRIBUTIONS	English	Altitude; biological invasions; invasion pathways; land use history; mountain ecosystems; non-native plant invasion	SOUTH-AFRICA; TREELESS VEGETATION; AUSTRALIAN ALPS; CLIMATE-CHANGE; PATTERNS; IMPACTS; ISLANDS; RISK; INVASIVENESS; PATHWAYS	"Fondecyt [1040528]; USDA NRI Cooperative Research, Education, and Extension Service [2006-35320-17360]; CCES [0-21214-07]; Universitat Bayern;  [PFB-23-Conicyt];  [ICM P05-002]"	"We are grateful to Trevor Edwards for providing us with raw data from his paper on flora of the Drakensberg area in South Africa (Carbutt & Edwards, 2003) and to those involved in data provision to and development of the Alaskan and southwestern USA invasive plant databases. A.P. was funded by Fondecyt 1040528, PFB-23-Conicyt and ICM P05-002. C. K. was supported by USDA NRI Cooperative Research, Education, and Extension Service Grant no. 2006-35320-17360. J.A. was funded by CCES through the ""BioChange"" project (0-21214-07). S. H. was funded by graduate scholarships from Universitat Bayern e. V. and the HWP program. Our thanks also to David Richardson and Bethany Bradley and two anonymous referees for their constructive comments which greatly improved our paper."	WILEY-BLACKWELL	2011	Biodiversity Conservation; Ecology	Biodiversity & Conservation; Environmental Sciences & Ecology	WOS:000285246700010		Australia; Chile; Germany; Switzerland; USA	Australia
274	Shallow freshwater ecosystems of the circumpolar Arctic	ECOSCIENCE	English	Arctic ponds; bacteria; climate change; primary producers; zooplankton	PERIPHYTIC DIATOM ASSEMBLAGES; DISSOLVED ORGANIC-MATTER; PERMAFROST THAW PONDS; HIGH-LATITUDE LAKES; BACTERIAL PRODUCTION; DAPHNIA-PULEX; FOOD WEBS; LIMNOLOGICAL PROPERTIES; NORTHWEST-TERRITORIES; BOREAL LAKES	"Natural Sciences and Engineering Research Council of Canada; Canada Research Chair program; le Fonds quebecois de la recherche sur la nature et les technologies; International Polar Year projects MERGE; CiCAT, Indian and Northern Affairs Canada; Network of Centres of Excellence program ArcticNet; Danish Research Council; Nordic Council of Ministers; University of Copenhagen; Finnish Academy of Science"	"We thank our graduate students, postdoctoral fellows, technicians, research associates, and other colleagues for their excellent contributions, including J. Andersson, J. Breton, M. Cazzanelli, C. Dupont, L. Fishback, L. Forsstrom, G. Gauthier, J. Gibson, M. Kainz, M. Lionard, H. Mariash, M-J Martineau, A. Quesada, L. Retamal, T. Roiha, A. Rouillard, V. Roy, D. Sarrazin, N. M. Schmidt, K. Swadling, Y. Vadeboncoeur, and I. Zellmer. Our research is funded by the Natural Sciences and Engineering Research Council of Canada, the Canada Research Chair program, le Fonds quebecois de la recherche sur la nature et les technologies, International Polar Year projects MERGE and CiCAT, Indian and Northern Affairs Canada, the Network of Centres of Excellence program ArcticNet, the Danish Research Council, the Nordic Council of Ministers, the University of Copenhagen, and the Finnish Academy of Science, with logistics and infrastructure support from Polar Shelf (Natural Resources Canada), Parks Canada, Toolik Field Station, Zackenberg Logistics, Kangerlussuaq Science Support Center, Arctic Station (Disko), Kilpisjarvi Biological Station, and Centre d'etudes nordiques (CEN). We also thank the anonymous referees for their insightful review comments on the manuscript."	UNIVERSITE LAVAL	2011	Ecology	Environmental Sciences & Ecology	WOS:000297478200004		Canada; Denmark; Uruguay	Canada
275	Potential impacts of climate change on the environmental services of humid tropical alpine regions	GLOBAL ECOLOGY AND BIOGEOGRAPHY	English	Biodiversity; climate change; ecosystem services; hydrology; soil properties; Tropical alpine regions	LAST GLACIAL MAXIMUM; SOIL ORGANIC-CARBON; SOUTH-EASTERN HIGHLANDS; ECUADORIAN ANDES; VEGETATIONAL HISTORY; TOPOGRAPHIC ASPECT; PLANT DIVERSITY; BALE MOUNTAINS; NORTHERN PERU; GLOBAL CHANGE	EU	W.B. was funded by an EU Marie Curie Intra-European Fellowship at Lancaster University during much of the research. We also thank the Proyecto Paramo Andino and CONDESAN for enabling many of the field trips that preceded this review.	WILEY-BLACKWELL	2011	"Ecology; Geography, Physical"	Environmental Sciences & Ecology; Physical Geography	WOS:000285109200002		Colombia; Ecuador; UK	UK
276	"What prevents phenological adjustment to climate change in migrant bird species? Evidence against the ""arrival constraint"" hypothesis"	INTERNATIONAL JOURNAL OF BIOMETEOROLOGY	English	Phenology; Migration; Breeding; Laying date; Ficedula hypoleuca	PHENOTYPIC PLASTICITY; MIGRATORY BIRDS; PIED FLYCATCHER; CLUTCH SIZE; LAYING DATE; REPRODUCTION; POPULATIONS; TRENDS; TITS	Gloucestershire Naturalists' Society; British Trust for Ornithology	We thank the RSPB and Nagshead nestbox monitors for providing data and the three individuals who reviewed an earlier draft of this paper for their helpful and constructive comments. This research was partially funded by the Gloucestershire Naturalists' Society and the British Trust for Ornithology.	SPRINGER	2011	Biophysics; Environmental Sciences; Meteorology & Atmospheric Sciences; Physiology	Biophysics; Environmental Sciences & Ecology; Meteorology & Atmospheric Sciences; Physiology	WOS:000286353000007		Brazil; UK	UK
277	Climate change impedes scleractinian corals as primary reef ecosystem engineers	MARINE AND FRESHWATER RESEARCH	English	bleaching; ecosystem goods and services; ocean warming and acidification	GREAT-BARRIER-REEF; FIXATION ACETYLENE-REDUCTION; BLACK BAND DISEASE; US VIRGIN-ISLANDS; OCEAN ACIDIFICATION; PHASE-SHIFTS; ACROPORA-PALMATA; BLEACHING EVENT; BUILDING CORALS; RED-SEA	GEF Coral Reef Targeted Research and Capacity Building for Management Project (CRTR); German Research Foundation [Wi 2677/2-1]	We thank the GEF Coral Reef Targeted Research and Capacity Building for Management Project (CRTR) for support. Coordination and development of this review was also supported by German Research Foundation grant Wi 2677/2-1 to C. W. We would also like to explicitly thank editor Prof. Andrew Boulton and three anonymous reviewers for their constructive help in improving this manuscript.	CSIRO PUBLISHING	2011	Fisheries; Limnology; Marine & Freshwater Biology; Oceanography	Fisheries; Marine & Freshwater Biology; Oceanography	WOS:000287667500011		Australia; Germany; Israel; Kenya; Mexico; Monaco; UK; USA	Germany
278	"Southward Pleistocene migration of Douglas-fir into Mexico: phylogeography, ecological niche modeling, and conservation of 'rear edge' populations"	NEW PHYTOLOGIST	English	cpDNA; cpSSR; ecological niche modeling; Mexico; mtDNA; phylogeography; Pseudotsuga menziesii; rear edge	PSEUDOTSUGA-MENZIESII; MITOCHONDRIAL-DNA; CHLOROPLAST DNA; CLIMATE-CHANGE; MICROSATELLITE LOCI; GENETIC DIVERSITY; QUATERNARY VEGETATION; NATURAL-POPULATIONS; GLACIAL REFUGIA; NDH GENES	NSF; American Philosophical Society; Sigma Xi Grants-In-Aid; University of Minnesota; Carolyn Crosby Fellowship; SEMARNAT-CONACyT [23728]; Microsoft Corporation	"We thank: C. Acosta-Gomez for assistance collecting samples; O. Almonte-Dominguez, K. Oyama-Nakagawa and V. Rocha-Ramirez for laboratory support; M. B. Bowen and the Cornell University Computational Biology Service Unit for computing resources; the Global Climate Data database (WorldClim) and the Paleoclimate Modelling Intercomparison Project Phase II for providing their data for analysis; and A. Center, G. Quiram, J. Savage, R. Shaw, R. Zink, and two anonymous reviewers for providing constructive comments. PFG was funded by NSF Graduate Research Fellowship, Lewis and Clark Field Grant (American Philosophical Society), Sigma Xi Grants-In-Aid, and the University of Minnesota Doctoral Dissertation Fellowship, Carolyn Crosby Fellowship, Thesis Research Grant, and Dayton Research Fellowship. AGR was funded by SEMARNAT-CONACyT grant no. 23728. The Computational Biology Service Unit is partly funded by Microsoft Corporation."	WILEY-BLACKWELL	2011	Plant Sciences	Plant Sciences	WOS:000286940500028		Estonia; Mexico; USA	USA
279	Cross-Scale Analysis of the Region Effect on Vascular Plant Species Diversity in Southern and Northern European Mountain Ranges	PLOS ONE	English		BETA-DIVERSITY; SPATIAL AUTOCORRELATION; DECIDUOUS FORESTS; INDICATOR VALUES; GAMMA DIVERSITY; GLOBAL PATTERNS; DISTANCE DECAY; CLIMATE-CHANGE; LAND-USE; RICHNESS	Danish Natural Science Research Council [272-07-0242]; European Commission [GOCE-CT-036866 ECOCHANGE]	"The authors gratefully acknowledge grants from the Danish Natural Science Research Council (grant #272-07-0242 to J-C.S.) and from the European Commission (grant #GOCE-CT-036866 ECOCHANGE to S. D., A. G., P. V., and N.E.Z.). The funders had no role in study design, data collection and analysis, decision to publish, or preparation of the manuscript."	PUBLIC LIBRARY SCIENCE	2010	Multidisciplinary Sciences	Science & Technology - Other Topics	WOS:000285578000050		Austria; Chile; Denmark; Finland; France; Norway; Switzerland	Denmark
280	Patterns of Spatial Variation of Assemblages Associated with Intertidal Rocky Shores: A Global Perspective	PLOS ONE	English		SPECIES-DIVERSITY; CLIMATE-CHANGE; LATITUDINAL GRADIENTS; COMMUNITY STRUCTURE; PACIFIC COAST; SOUTH-AFRICA; MARINE BIODIVERSITY; ZONATION PATTERNS; HUMAN IMPACT; TIME-SCALES	"Alfred P. Sloan Foundation; Chevron (Venezuela) through a LOCTI (Ley Organica de Ciencia, Tecnologia e Innovacion); Decanato de Investigaciones (Universidad Simon Bolivar, Caracas, Venezuela)"	"Funding for this study was given by Alfred P. Sloan Foundation, Chevron (Venezuela) through a LOCTI (Ley Organica de Ciencia, Tecnologia e Innovacion) scheme and Decanato de Investigaciones (Universidad Simon Bolivar, Caracas, Venezuela). The funders had no role in study design, data collection and analysis, decision to publish, or preparation of the manuscript."	PUBLIC LIBRARY SCIENCE	2010	Multidisciplinary Sciences	Science & Technology - Other Topics	WOS:000285381200008		Argentina; Canada; Colombia; Italy; Japan; Mexico; South Africa; Trinid & Tobago; USA; Venezuela	Venezuela
281	Scenarios for Global Biodiversity in the 21st Century	SCIENCE	English		CLIMATE-CHANGE; LAND-USE; MARINE ECOSYSTEMS; CHANGING CLIMATE; RANGE SHIFTS; FUTURE; MODELS; EXTINCTIONS; DISTRIBUTIONS; VULNERABILITY	"Department of the Environment, Food and Rural Affairs of the UK; European Commission; UNEP; Fundacao para a Ciencia e Tecnologia [PTDC/AMB/73901/2006]"	"This work was developed in the context of a scenarios synthesis coordinated by DIVERSITAS and UNEP World Conservation Monitoring Centre for the Secretariat of the Convention on Biological Diversity, with financial support from the Department of the Environment, Food and Rural Affairs of the UK, the European Commission, and UNEP. We thank L. Simpson for organizing a workshop. H. M. P. was supported in part by grant PTDC/AMB/73901/2006 from Fundacao para a Ciencia e Tecnologia."	AMER ASSOC ADVANCEMENT SCIENCE	2010	Multidisciplinary Sciences	Science & Technology - Other Topics	WOS:000285153500053		Canada; France; Mexico; Netherlands; Portugal; South Africa; Spain; Sweden; UK; USA	Portugal
282	The Impact of Conservation on the Status of the World's Vertebrates	SCIENCE	English		GLOBAL BIODIVERSITY; CLIMATE-CHANGE; EXTINCTIONS; DECLINES; BENEFITS; FUTURE; INDEX			AMER ASSOC ADVANCEMENT SCIENCE	2010	Multidisciplinary Sciences	Science & Technology - Other Topics	WOS:000285153500055		Argentina; Australia; Belgium; Brazil; Canada; Chile; Colombia; Costa Rica; Ecuador; France; Germany; India; Indonesia; Iran; Italy; Japan; Kenya; Madagascar; Mexico; New Zealand; Norway; Peoples R China; Peru; Philippines; Poland; Russia; Singapore; South Africa; South Korea; Switzerland; Taiwan; Tanzania; U Arab Emirates; UK; USA; Venezuela	UK
283	How can ecologists help realise the potential of payments for carbon in tropical forest countries?	JOURNAL OF APPLIED ECOLOGY	English	Amazonia; climate change; deforestation; ecosystem services; monitoring; Peru; PES; REDD	LAND-USE; CLIMATE-CHANGE; AMAZON BASIN; DEFORESTATION; BIODIVERSITY; CONSERVATION; BIOMASS; DEGRADATION; SERVICES; DROUGHT	"NERC; ESRC; DfiD, UK; RCUK"	"We thank all contributors to the project 'Capacity building for carbon-and biodiversity-based payments for ecosystem services in the Peruvian Amazon' (NE/G00840X/1, http://www.geog.leeds.ac.uk/projects/espa/index.html) and particularly those who provided project cost data: Madreacre SAC (Nelson Kroll), CIMA-Cordillera Azul (Tatiana Pequeno), ACCA (Cesar Moran-Cahusac, Augusto Mulanovitch) and AMPA. We acknowledge funding for this project from NERC, ESRC and DfiD, UK, through the Ecosystems Services for Poverty Alleviation (ESPA) research programme. T.R.B. also acknowledges support from an RCUK Academic Fellowship. J.P.G.J. acknowledges the Leverhulme Trust. Finally, we thank three anonymous reviewers who provided valuable comments on earlier versions of this manuscript."	WILEY-BLACKWELL	2010	Ecology	Environmental Sciences & Ecology	WOS:000283983200001		Peru; Spain; UK	UK
284	Coiling dimorphism within a genetic type of the planktonic foraminifer Globorotalia truncatulinoides	MARINE MICROPALEONTOLOGY	English	Planktonic foraminifera; Genetic type; Coiling direction; Population	NORTH-ATLANTIC OCEAN; SARGASSO SEA; WATER; RECONSTRUCTION; QUATERNARY; DIVERSITY; ECOLOGY	"Swiss National Science Foundation [3100A0-112645]; CNRS; French Agence Nationale de la Recherche [ANR-05-BIODIV-004, JCJC06_136763]; NOAA [NA06OAR4600091]; Sloan Foundation"	"We thank all crew and scientists of the CMarZ cruise on board the R/V Ronald H. Brown, in particular Hui Liu (Rutgers University) for her help in sampling, and Nancy Copley (WHOI) for providing hydrographic data. Jan Pawlowski (University of Geneva) is acknowledged for providing support through the Swiss National Science Foundation grant 3100A0-112645, to help VU attend the CMarZ cruise and collaborate with CdV. We also thank Takahiro Asami (Shinshu University) for discussion and comments on earlier versions of this manuscript; Michal Kucera, Ellen Thomas, and one anonymous reviewer whose insights helped to improve our manuscript. VU was supported by a CNRS post-doc ATIP fellowship (CdV). This study is part of the projects BOOM-Biodiversity of Open Oceans Microalcifiers (grant ANR-05-BIODIV-004 to CdV) and Paleo-CTD (grant JCJC06_136763 to TdG-T), funded by the French Agence Nationale de la Recherche. Support for R/V Ronald H. Brown cruise was provided by the NOAA Ocean Exploration Program Grant #NA06OAR4600091 and the Sloan Foundation grant for the Census of Marine Life Zooplankton (CMarZ) Program office."	ELSEVIER SCIENCE BV	2010	Paleontology	Paleontology	WOS:000285233100006		Argentina; France; Japan; USA	Japan
285	"A stochastic, evolutionary model for range shifts and richness on tropical elevational gradients under Quaternary glacial cycles"	PHILOSOPHICAL TRANSACTIONS OF THE ROYAL SOCIETY B-BIOLOGICAL SCIENCES	English	biogeography; extinction; mid-domain effect; simulation; speciation; stochastic model	SPECIES-RICHNESS; CLIMATE-CHANGE; RAIN-FOREST; BIOME RECONSTRUCTIONS; GEOMETRIC CONSTRAINTS; LATITUDINAL GRADIENTS; BIOTIC ATTRITION; EARLY-ONSET; NULL MODEL; PATTERNS	"Danish National Research Foundation; National Science Foundation (USA) [DEB-0639979, DBI-0851245]; National Center for Ecological Analysis and Synthesis (NCEAS, USA); Department of Ecology and Evolutionary Biology, University of Connecticut (USA); Coordenacao de Aperfeicoamento de Pessoal de Nivel Superior/Fulbright Fellowship (CAPES, Brazil); Conselho Nacional de Desenvolvimento Cientifico e Tecnologico (CNPq, Brazil)"	"The comments of R. Burnham, D. Nogues-Bravo, G. Brehm, J. Fjeldsa, C. Rahbek and two anonymous reviewers greatly improved the manuscript. We are grateful to G. Brehm, C. Cardelus, A. Gilman and J. Longino for sharing their Barva Transect data. We acknowledge the Danish National Research Foundation for support to the Center for Macroecology, Evolution and Climate, University of Copenhagen (Denmark), the National Science Foundation (USA, DEB-0639979 and DBI-0851245) and the National Center for Ecological Analysis and Synthesis (NCEAS, USA). T.F.R. was supported by the Department of Ecology and Evolutionary Biology, University of Connecticut (USA), the Coordenacao de Aperfeicoamento de Pessoal de Nivel Superior/Fulbright Fellowship (CAPES, Brazil); and the Conselho Nacional de Desenvolvimento Cientifico e Tecnologico (CNPq, Brazil)."	ROYAL SOC	2010	Biology	Life Sciences & Biomedicine - Other Topics	WOS:000283665200010		Brazil; Denmark; USA	USA
286	Response of vascular epiphyte diversity to different land-use intensities in a neotropical montane wet forest	FOREST ECOLOGY AND MANAGEMENT	English	Beta diversity; Deforestation; Fragmentation; Human disturbance; Isolated trees; Land-use change; Microclimate; Secondary forest; Species richness; Species turnover	SPECIES RICHNESS; TROPICAL FOREST; BROMELIAD COMMUNITIES; CONFIDENCE-INTERVALS; ANDEAN FORESTS; BETA DIVERSITY; CLIMATE-CHANGE; NICHE BREADTH; OAK FORESTS; RANGE SIZE	CARE Proyecto SUBIR (USAID); John D. and Catherine T. MacArthur Foundation; EcoCiencia; German Academic Exchange Service (DAAD); Deutsche Forschungsgemeinschaft (DFG)	"We thank the CARE Proyecto SUBIR (USAID) and the John D. and Catherine T. MacArthur Foundation, EcoCiencia, the German Academic Exchange Service (DAAD) and the Deutsche Forschungsgemeinschaft (DFG) for funding. Thanks to Peter Feinsinger for his help with study design and to Veronica Benitez for excellent field assistance. Harold Greeney provided valuable site information, William Phillips and the staff at Sierrazul permitted access to the reserve and provided logistical support. Comments by Glenda Mendieta and an anonymous reviewer helped improve the manuscript. This is publication no. 277 of the Yanayacu Natural History Research Group."	ELSEVIER SCIENCE BV	2010	Forestry	Forestry	WOS:000284393700003		Ecuador; Germany	Germany
287	"Amazonia Through Time: Andean Uplift, Climate Change, Landscape Evolution, and Biodiversity"	SCIENCE	English		AMERICAN BIOTIC INTERCHANGE; LATE MIOCENE ONSET; RAIN-FOREST TREES; SEA FAN EVIDENCE; MARINE INCURSIONS; SOUTH-AMERICA; RAPID DIVERSIFICATION; NEOTROPICAL FISHES; WESTERN AMAZONIA; RIVER	Osk. Huttunen Foundation; Ella and Georg Ehrnrooth Fund; Helsingin Sanomain Saatio; Academy of Sciences of Finland	"We thank all colleagues who shared their data; M. F. Tognelli for mammal richness data; and B. P. Kohn, M. Bernet, P. van der Beek, R. T. Pennington, S. B. Kroonenberg, B. Bookhagen, C. Uba, and three anonymous reviewers for constructive comments on the manuscript. Supported by the Osk. Huttunen Foundation, the Ella and Georg Ehrnrooth Fund, and the Helsingin Sanomain Saatio (T.S.) and by the Academy of Sciences of Finland (F.P.W.)."	AMER ASSOC ADVANCEMENT SCIENCE	2010	Multidisciplinary Sciences	Science & Technology - Other Topics	WOS:000284118000031		Brazil; Colombia; Netherlands; Panama; Spain; Switzerland; UK; USA; Venezuela	Netherlands
288	Effects of Rapid Global Warming at the Paleocene-Eocene Boundary on Neotropical Vegetation	SCIENCE	English		THERMAL MAXIMUM; CERREJON FORMATION; CLIMATE; TEMPERATURE; DISCRIMINATION; COLOMBIA; CANOPY; FOREST; TREE; CO2	"Banco de la Republica; National Geographic; Smithsonian Women's Club; Instituto de Colombiano de Petroleo (ICP)-Ecopetrol SA; NSF [EAR-0628358, ATM-0902882]; Netherlands Organisation for Scientific Research; Smithsonian"	"Supported by Banco de la Republica, National Geographic, Smithsonian Women's Club, Instituto de Colombiano de Petroleo (ICP)-Ecopetrol SA, and Smithsonian, M.P. was supported by NSF EAR-0628358 and ATM-0902882. S.S. was supported by a VISI grant from Netherlands Organisation for Scientific Research. Thanks to PDVSA for access to Mar 2X and the Instituto de Patrimonio Cultural of Venezuela for allowing us to sample in Riecito Mache. Thanks to Agencia Nacional de Hidrocarburos, A. Pardo, J. Sanchez, C. Guerrero, M. Carvalho, and the Colombian Armed Forces for logistic support. Thanks to the biostratigraphic team at ICP. Patrice Brenac did preliminary palynological analysis of Gonzales. N. Atkins provided editing support. A. Mets (NIOZ) is thanked for analytical assistance. K. Winter, H. Muller-Landau, J. Wright, and S. Punyasena and three anonymous reviewers provided comments on the manuscript. Special thanks to M. I. Barreto for continuous support and sources of ideas."	AMER ASSOC ADVANCEMENT SCIENCE	2010	Multidisciplinary Sciences	Science & Technology - Other Topics	WOS:000284118000041		Canada; Colombia; France; Germany; Netherlands; Panama; USA; Venezuela	Panama
289	Polylepis woodland remnants as biodiversity islands in the Bolivian high Andes	BIODIVERSITY AND CONSERVATION	English	Andes; Animal diversity; Climate vs. species richness; Growth form; Plant diversity; Polylepis; Species richness; Subalpine forest; Trophic niche	BIRD SPECIES RICHNESS; ELEVATIONAL GRADIENT; CENTRAL ARGENTINA; HUMAN IMPACT; ROSACEAE; MOUNTAINS; FORESTS; SCALE; CONSERVATION; LIVESTOCK	Centro de Biodiversidad y Genetica	We thank all the researchers who have worked in the Bolivian Polylepis woodlands. E. Gareca thanks the staff of the Centro de Biodiversidad y Genetica for their help and support. Gonzalo Navarro checked the biogeographic province column of Table 1. Christa De Troeyer helped in the plant data base construction. Modesto Zarate checked the plant species list and helped with data of growth form of plants for Appendix 1 in Supplementary Material. Jose Antonio Balderrama helped with the data of trophic niche for birds in Appendix 2 in Supplementary Material. Teresa Tarifa made valuable observations and comments for the mammals in Appendix 2 in Supplementary Material. One anonymous reviewer improved the quality of the manuscript.	SPRINGER	2010	Biodiversity Conservation; Ecology; Environmental Sciences	Biodiversity & Conservation; Environmental Sciences & Ecology	WOS:000282824300002		Belgium; Bolivia; Denmark	Belgium
290	Long-term monitoring of tropical bats for anthropogenic impact assessment: Gauging the statistical power to detect population change	BIOLOGICAL CONSERVATION	English	Biodiversity monitoring; Chiroptera; Population decline; Population trends; Power analysis; Sampling design	PRESENCE-ABSENCE; FRUGIVOROUS BATS; POINT COUNTS; ABUNDANCE; TRENDS; FOREST; DESIGN; CONSERVATION; INVENTORY; ASSEMBLAGES	"Conservation International (CI); MacArthur Foundation; Wildlife Trust; German Academic Exchange Service - DAAD; German Science Foundation - DFG [KA 1241/6-1, Vo 890/7]; Leverhulme Trust; National Geographic Society; German Federal Ministry of Education and Research - BMBF [01LC0017, 01LC0411, 01LC0617E1]; Center for Ecology and Conservation Biology, Boston University; Lubee Bat Conservancy; US National Science Foundation; Landesgraduiertenforderung Baden-Wurttemberg; Darwin Initiative; Rufford Foundation; Consejo Nacional de Ciencia y Tecnologia [168990]; University of Aberdeen; Conselho Nacional de Pesquisa - CNPq; Electricite de France [CQZH 1294]; Centro de Investigaciones en Ecosistemas, Universidad Nacional Autonoma de Mexico"	"We wish to thank Conservation International (CI) for funding. The authors further acknowledge support from the following organizations for funding of the studies included in this work: The John D. and Catherine T. MacArthur Foundation (LFA, IM), The Wildlife Trust (LFA, IM), German Academic Exchange Service - DAAD (KGJ, CFJM, JF), German Science Foundation - DFG (CFJM, EKVK [KA 1241/6-1], CCV [Vo 890/7]), The Leverhulme Trust (FMC), The National Geographic Society (RKBJ), German Federal Ministry of Education and Research - BMBF (JF, EKVK [BIOTA program, Project 01LC0017, 01LC0411 & 01LC0617E1]), The Center for Ecology and Conservation Biology, Boston University (THK, RH, KR, CCV), Lubee Bat Conservancy (THK, RH, TK), US National Science Foundation (THK, TK), Landesgraduiertenforderung Baden-Wurttemberg (JF), The Darwin Initiative (NF, RKBJ), The Rufford Foundation (NF), Consejo Nacional de Ciencia y Tecnologia (MCMG [No. 168990]), The University of Aberdeen (MCMG), Conselho Nacional de Pesquisa - CNPq (LMSA), Electricite de France (MH, JFC, JMP [Convention Museum/EDF CQZH 1294]), and Centro de Investigaciones en Ecosistemas, Universidad Nacional Autonoma de Mexico (KES)."	ELSEVIER SCI LTD	2010	Biodiversity Conservation; Ecology; Environmental Sciences	Biodiversity & Conservation; Environmental Sciences & Ecology	WOS:000283412300044		Bolivia; Brazil; Canada; France; Germany; Madagascar; Mexico; Panama; UK; USA	Portugal
291	"Ecosystem Carbon Storage Across the Grassland-Forest Transition in the High Andes of Manu National Park, Peru"	ECOSYSTEMS	English	Peru; Manu National Park; treeline; puna; upper tropical montane cloud forest; carbon stocks	MONTANE CLOUD FORESTS; TROPICAL MOUNTAIN FORESTS; ELEVATIONAL GRADIENT; PRIMARY PRODUCTIVITY; BIOMASS ALLOCATION; PINE PLANTATIONS; ORGANIC-CARBON; CLIMATE-CHANGE; WATER YIELD; RAIN-FOREST	Blue Moon Fund	"We thank the Blue Moon Fund for support. We especially thank Manu National Park and the Peruvian Instituto Nacional de Recusos National (INRENA) and the Amazon Conservation Association (ACCA) for permission to work in Manu National Park and at the Wayquecha field station, respectively. The guards at Manu National Park and Luis Imunda provided essential logistical support and advice. Five hard-working undergraduate students from Wake Forest University and Flor Zamora, Percy Chambi and Nelson Cahuana from Universidad Nacional de San Antonio Abad del Cusco, were essential for the completion of this project."	SPRINGER	2010	Ecology	Environmental Sciences & Ecology	WOS:000282699200011		Peru; UK; USA	UK
292	Are compound leaves an adaptation to seasonal drought or to rapid growth? Evidence from the Amazon rain forest	GLOBAL ECOLOGY AND BIOGEOGRAPHY	English	Adaptation; Amazonia; Fabaceae; functional traits; geographical ecology; Neotropical forests; permanent plots; phylogeny; RAINFOR; spatial autocorrelation	SPATIAL AUTOCORRELATION; LEAF CHARACTERISTICS; PATTERNS; BIOMASS; DENSITY; MEXICO; TREES; SIZE	Oxford University; Overseas Research Scheme (ORS) award	"This paper derives from A. M.'s doctoral thesis, funded by an Oxford University Clarendon scholarship and Overseas Research Scheme (ORS) award. We thank Ingolf Kuhn for advice about spatial analyses and Mike Ladle for comments and copy-editing and wish to acknowledge the whole RAINFOR network researchers, technicians, students, field assistants, and grants - who have collectively contributed to the success of RAINFOR."	"WILEY-BLACKWELL PUBLISHING, INC"	2010	"Ecology; Geography, Physical"	Environmental Sciences & Ecology; Physical Geography	WOS:000282982300009		Bolivia; Brazil; Netherlands; Peru; UK; USA; Venezuela	Brazil
293	The top 100 questions of importance to the future of global agriculture	INTERNATIONAL JOURNAL OF AGRICULTURAL SUSTAINABILITY	English	Farming; food security; global agriculture; horizon scanning; policy; research questions	GREEN-REVOLUTION; SUSTAINABILITY; BIODIVERSITY; CONSERVATION; MANAGEMENT; SCIENCE; UK	UK Government; Arcadia	"We are grateful to the UK Government's Foresight Global Food and Farming Futures project for funding this research. The Foresight Programme is part of the UK's Government Office for Science. It helps the government think systematically about the future and uses the latest scientific and other evidence to provide signposts for policy makers in tackling future challenges. The views expressed here remain those of the authors and do not represent those of GO Science or HM Government. We are also grateful to the UN Food and Agriculture Organization for their input and assistance, particularly in the organization of a workshop in Rome during the early stages of this research. W. A. Sutherland was funded for this work by Arcadia."	TAYLOR & FRANCIS LTD	2010	"Agriculture, Multidisciplinary"	Agriculture	WOS:000287011300001		Argentina; Canada; Colombia; Cuba; Fiji; France; Ghana; India; Ireland; Italy; Kenya; Laos; Netherlands; New Zealand; Peoples R China; Philippines; Switzerland; Thailand; UK; USA	UK
294	Phylogeography of the Marine Otter (Lontra felina): Historical and Contemporary Factors Determining Its Distribution	JOURNAL OF HEREDITY	English	climatic change; conservation; fragmented habitat; phylogeny; phylogeography; otter	MITOCHONDRIAL-DNA VARIATION; GREAT AMERICAN INTERCHANGE; GENETIC DIVERSITY; CENTRAL CHILE; LUTRA-FELINA; POPULATION-GROWTH; HABITAT USE; MOLINA 1782; SEA OTTERS; ICE AGES	Universidad Andres [Bello-DI-06-06/R]; Nature Conservation and Earthwatch Institute; CONICYT [AT-23070034]	"Universidad Andres Bello-DI-06-06/R, Rufford Small Grant for Nature Conservation and Earthwatch Institute. J.A.V was supported by a CONICYT Doctoral Fellowship, CONICYT Thesis Project AT-23070034."	OXFORD UNIV PRESS INC	2010	Genetics & Heredity	Genetics & Heredity	WOS:000283691400002		Chile; Peru; UK	Chile
295	A Gap Analysis Methodology for Collecting Crop Genepools: A Case Study with Phaseolus Beans	PLOS ONE	English		SPECIES DISTRIBUTION MODELS; WILD RELATIVES; CLIMATE-CHANGE; SAMPLE-SIZE; DISTRIBUTIONS; CONSERVATION; PERFORMANCE; DIVERSITY; BIAS; PREDICTION	Grains Research and Development Corporation (GRDC); System-wide Genetic Resources Program (SGRP) of Bioversity International; World Bank	"The Grains Research and Development Corporation (GRDC, http://www.grdc.com.au/), provided the initial funding that allowed the development of the methodology, and the gathering of input data. Global Public Goods Phase 2 of the System-wide Genetic Resources Program (SGRP) of Bioversity International (http://www.sgrp.cgiar.org/), provided part of the funding for the final phase of the project. The World Bank (http://www.worldbank.org/), likewise, provided part of the funding for the final phase of the project. The funders had no role in study design, data collection and analysis, decision to publish, or preparation of the manuscript."	PUBLIC LIBRARY SCIENCE	2010	Multidisciplinary Sciences	Science & Technology - Other Topics	WOS:000283216400012		Colombia; Denmark; Italy	Colombia
296	Biodiversity conservation in human-modified Amazonian forest landscapes	BIOLOGICAL CONSERVATION	English	Amazonia; Andes; Biodiversity; Deforestation; Forest disturbance; Human-dominated landscapes; Land use	TROPICAL RAIN-FOREST; BRAZILIAN AMAZON; CLIMATE-CHANGE; LAND-USE; HABITAT FRAGMENTATION; SEED DISPERSAL; EASTERN AMAZON; DEFORESTATION FRONTIER; QUATERNARY VEGETATION; DROUGHT SENSITIVITY	Brazilian Science and Research Council (CNPq); UK Government Darwin Initiative; UK Natural Environment Research Council; Wildlife Conservation Society; National Geographical Society; Gordon and Betty Moore Foundation	"Our collective work in several Amazonian countries over the last two decades has been supported by several organizations, particularly the Brazilian Science and Research Council (CNPq), the UK Government Darwin Initiative, the UK Natural Environment Research Council, Wildlife Conservation Society, National Geographical Society, and the Gordon and Betty Moore Foundation. This paper began with discussions held at a symposium on Biodiversity Conservation in Human-Dominated Tropical Forest Landscapes that CAP, JB and TAG organized in late 2007. We are grateful to Navjot Sodhi and two referees for comments on the manuscript. This is publication number 20 of the Land-Use Change and Amazonian Biodiversity project."	ELSEVIER SCI LTD	2010	Biodiversity Conservation; Ecology; Environmental Sciences	Biodiversity & Conservation; Environmental Sciences & Ecology	WOS:000282076800008		Brazil; UK; USA	UK
297	Variety matters: adaptive genetic diversity and parasite load in two mouse opossums from the Brazilian Atlantic forest	CONSERVATION GENETICS	English	Neotropical marsupials; Marmosops incanus; Gracilinanus microtarsus; Mata Atlantica; Major histocompatibility complex; Pathogen-driven selection	MAJOR HISTOCOMPATIBILITY COMPLEX; POSSUM TRICHOSURUS-VULPECULA; MARSUPIAL MONODELPHIS-DOMESTICA; FREQUENCY-DEPENDENT SELECTION; DRB REGION CONFIGURATIONS; CLASS-II DIVERSITY; RAIN-FOREST; GRACILINANUS-MICROTARSUS; DIDELPHID MARSUPIALS; APODEMUS-FLAVICOLLIS	"BMBF Germany, German Federal Ministry of Education and Research [01 LB 0202]; Brazilian Council for Research and Technology (CNPq) [590041/2006-1]"	"Many thanks to Tamara Munkemuller for steady and patient advice in statistical questions. Further, we thank Fabiana Umetsu, Christoph Knogge, and Klaus Henle for scientific and logistic support. We are grateful to Birgit Bieber and Anke Schmidt for assistance in the genetic laboratory and to many field assistants for supporting field work. Financial support for this study was provided by the BMBF Germany within the BIOCAPSP project (German Federal Ministry of Education and Research, project ID: 01 LB 0202). This study is part of a cooperation supported by the Brazilian Council for Research and Technology (CNPq) (Project 'Biodiversity conservation in fragmented landscapes on the Atlantic Plateau of Sao Paulo', No. 590041/2006-1)."	SPRINGER	2010	Biodiversity Conservation; Genetics & Heredity	Biodiversity & Conservation; Genetics & Heredity	WOS:000281907000033		Brazil; Germany	Germany
[truncated: 176,232 more chars]
